# Supplementary material for: MicroRNA Signatures of the Developing Primate Fovea
Source: Front Cell Dev Biol. 2021 Apr 8;9:654385. doi: 10.3389/fcell.2021.654385 (PMC8060505; doi:10.3389/fcell.2021.654385)
Supplement: Supplementary Table 1 — (related to Figure 1). mRNA-sequencing results of Macaca mulatta retinas. [file Table_1.XLSX]

## Sheet: combinednormalizedcounts_CPMs
Ensembl.Gene.ID	50T	50N	90T	90N	150T	150N	Associated.Gene.Name
ENSMMUG00000013590	0.612112	2.24498	102.295	174.201	41.9218	112	HMX1
ENSMMUG00000014781	0.58891	0.867576	5.81511	4.37384	8.05769	10.5265	ADRA2C
ENSMMUG00000023099	22.5935	31.4853	92.435	89.217	113.025	123.575	LRPAP1
ENSMMUG00000032310	0	0	0	0.0470306	0.108888	0.0498888	DOK7
ENSMMUG00000007162	0.0286404	0.0366787	0.0505662	0.0940612	0	0.199555	HGFAC
ENSMMUG00000007154	82.4843	92.6177	134.152	140.057	70.6137	78.2755	RGS12
ENSMMUG00000008398	0.451871	0.617917	3.99473	2.3045	3.15774	1.89577	C4ORF44
ENSMMUG00000008392	415.988	441.201	227.093	251.19	223.492	212.776	HTT
ENSMMUG00000036304	0	0	0	0	0	0	U7
ENSMMUG00000026329	0.171843	0.0860163	0	0.0470306	0.108888	0.299333	U6
ENSMMUG00000008390	25.693	24.0847	6.72531	4.609	5.98882	6.48554	GRK4
ENSMMUG00000008385	64.0287	61.3865	80.552	82.2565	71.5392	79.5227	NOP14
ENSMMUG00000008383	2.70515	5.45955	33.3737	28.6887	16.7687	28.2869	MFSD10
ENSMMUG00000008379	236.854	243.376	386.832	368.579	463.426	384.593	ADD1
ENSMMUG00000014335	4.73589	7.70781	36.9133	33.6269	19.7631	27.1395	SH3BP2
ENSMMUG00000007966	4.07188	7.10807	22.8054	21.4459	14.3732	20.205	TNIP2
ENSMMUG00000013158	69.304	76.5239	74.4335	84.0907	54.1716	64.1071	FAM193A
ENSMMUG00000024792	0	0	0	0	0	0	Y_RNA
ENSMMUG00000007948	31.5822	31.6759	30.2892	34.0501	22.4309	25.7925	RNF4
ENSMMUG00000008024	0	0	0	0	0	0.0498888
ENSMMUG00000032306	0.0743201	0.0250618	0.40453	0.141092	0.217775	0.249444
ENSMMUG00000032305	0.778197	1.07227	2.57888	2.06935	3.91996	2.49444
ENSMMUG00000001160	16.718	28.0714	137.338	124.396	138.886	172.116	MXD4
ENSMMUG00000001158	85.9667	67.748	29.6318	37.0131	12.2499	12.4722	HAUS3
ENSMMUG00000001156	5.24304	3.45669	1.06189	1.41092	0.653326	0.349221	POLN
ENSMMUG00000014532	0	0.170461	5.10719	4.42087	7.62214	6.38576	NAT8L
ENSMMUG00000032304	0.0858681	0.293156	27.6092	23.3742	23.9008	20.0054	C4orf48
ENSMMUG00000000764	0	0	0.101132	0.0470306	0.0544438	0
ENSMMUG00000009944	8.39514	12.1886	69.0229	68.7117	56.4583	72.7877	NELFA
ENSMMUG00000009943	418.822	451.363	240.645	307.815	93.0445	97.3829	WHSC1
ENSMMUG00000037416	3.18615	1.6557	0.303397	0.141092	0.108888	0.349221	SCARNA23
ENSMMUG00000019948	15.157	18.7619	45.3579	42.1394	56.0772	48.1427	LETM1
ENSMMUG00000019945	0.160028	0.255691	2.12378	2.68074	1.3611	1.69622	FGFR3
ENSMMUG00000011191	35.1034	41.0222	69.7814	94.8137	2.77664	7.03432	TACC3
ENSMMUG00000011190	9.20962	13.4768	34.6379	40.8696	30.053	32.4776	TMEM129
ENSMMUG00000032303	13.7512	9.10896	24.7774	26.4782	16.6598	19.2072	SLBP
ENSMMUG00000027605	1.34452	0.812124	0.151699	0	0	0.0997776	Y_RNA
ENSMMUG00000008363	0.560675	1.17681	4.09586	3.80948	8.98323	10.4268	FAM53A
ENSMMUG00000032302	0	0.0250618	0	0	0	0
ENSMMUG00000032301	0	0	0	0	0	0
ENSMMUG00000008361	0.160135	0.401346	0.809059	1.45795	1.14332	1.04766	UVSSA
ENSMMUG00000008357	31.8059	34.982	78.0742	83.4323	63.1549	69.8443	MAEA
ENSMMUG00000008323	66.8239	71.9883	294.7	271.79	262.8	306.167	CTBP1
ENSMMUG00000008321	0	0	0.556228	0.564367	0.70777	0.498888
ENSMMUG00000020856	39.6704	35.9425	736.547	523.544	669.714	1267.87	SPON2
ENSMMUG00000020857	0	0	0	0	0	0
ENSMMUG00000015509	0	0.0250618	0	0	0	0.0997776
ENSMMUG00000033169	0.914404	0.85403	0	0.0470306	0.217775	0.0997776	SNORA48
ENSMMUG00000015507	2.30897	1.5047	2.47774	2.35153	8.38435	9.12965	RNF212
ENSMMUG00000032300	0.434725	0.779988	19.6197	22.1044	29.9986	25.1439	FGFRL1
ENSMMUG00000032299	1.56135	2.14178	3.7419	3.05699	3.53885	4.29044	IDUA
ENSMMUG00000017223	0.388939	0.908203	3.03397	2.21044	2.83108	2.64411	SLC26A1
ENSMMUG00000017222	0.331871	1.28028	6.47248	6.20804	9.691	9.97776	DGKQ
ENSMMUG00000017221	1.35559	2.41464	11.0234	8.88878	11.2154	11.3248	TMEM175
ENSMMUG00000016919	21.8619	28.0174	102.548	101.539	87.3279	94.8885	GAK
ENSMMUG00000005016	0.291629	0.330364	16.1812	12.5101	108.833	43.7026	CPLX1
ENSMMUG00000012625	7.00973	6.12236	18.2038	15.379	17.912	21.552
ENSMMUG00000012624	22.207	25.0394	32.3118	31.6986	30.053	29.0353	PCGF3
ENSMMUG00000032298	0	0	0	0	0	0
ENSMMUG00000003286	0.0285872	0.0242758	0.151699	0.0470306	0.0544438	0.0498888	MFSD7
ENSMMUG00000003285	0.0858681	0.0986752	0.101132	0	0.816658	0.498888	MYL5
ENSMMUG00000003282	0.303284	0.955082	6.37134	3.10402	272.655	260.719	PDE6B
ENSMMUG00000017457	52.3508	56.8871	34.385	34.3794	37.1307	42.9542	PIGG
ENSMMUG00000032297	0	0.0242758	0.101132	0.235153	0.0544438	0
ENSMMUG00000037233	1.36116	1.02933	0	0	0.108888	0	mml-mir-571
ENSMMUG00000032296	310.388	315.58	36.1548	41.6221	30.3252	34.1239	ZNF721
ENSMMUG00000003990	4.38129	5.10804	0.202265	0.141092	0.489995	0.149666	ABCA10
ENSMMUG00000028557	0.503767	0.283641	0.606795	0.282183	0.925545	0.698443
ENSMMUG00000003989	100.684	93.3321	18.7601	21.3989	11.161	14.817	ZNF141
ENSMMUG00000007377	7.29673	6.29729	1.01132	0.517336	0.0544438	0.199555
ENSMMUG00000036936	1.53858	1.0652	0	0	0	0
ENSMMUG00000027216	3.43823	2.79502	0	0	0	0
ENSMMUG00000032295	162.947	139.851	35.3458	36.1665	21.8864	22.6994
ENSMMUG00000036961	1.35457	1.51852	0.0505662	0.0940612	0.163332	0.0498888
ENSMMUG00000008877	0	0	0.202265	0.0940612	0.108888	0.149666
ENSMMUG00000033666	0	0	0	0	0	0
ENSMMUG00000019452	0	0	0	0	0	0
ENSMMUG00000011141	0	0	0.606795	0.376245	0.217775	0.548777
ENSMMUG00000032294	14.0161	17.9735	62.601	57.6595	88.5257	122.726
ENSMMUG00000015800	25.7631	38.1133	122.016	118.047	100.612	108.408	NOC2L
ENSMMUG00000015802	1.37922	2.27584	14.0574	15.0968	17.0409	16.6629	KLHL17
ENSMMUG00000015804	0.229017	0.170461	1.16302	0.658428	0.326663	0.249444	PLEKHN1
ENSMMUG00000022525	0.228804	0.0860163	0.353963	0.141092	0.70777	0.249444	C1orf170
ENSMMUG00000008350	0	0	4.90492	6.72537	0.70777	1.54655
ENSMMUG00000001817	8.12705	8.25507	43.9926	48.4415	12.631	14.817	HES4
ENSMMUG00000001819	0.12	0.257519	0.101132	0.141092	0.816658	0.648554	ISG15
ENSMMUG00000000838	20.845	41.8392	175.262	165.83	179.066	146.024	AGRN
ENSMMUG00000018694	0.102854	0.158588	1.87095	1.17576	2.17775	1.09755
ENSMMUG00000032293	0	0	0.910192	0.517336	0.272219	0.39911	RNF223
ENSMMUG00000018699	0.909851	1.14833	2.47774	3.48026	3.1033	3.9911	C1orf159
ENSMMUG00000032712	0	0	0	0	0	0	mml-mir-200a
ENSMMUG00000033002	0	0	0	0	0	0	mml-mir-429
ENSMMUG00000014205	0	0	0	0.0470306	0	0.0498888	TNFRSF18
ENSMMUG00000019517	0.0285872	0	0.151699	0.0940612	0.272219	0.199555	TNFRSF4
ENSMMUG00000019518	5.56665	11.3401	100.323	97.6825	131.972	141.684	SDF4
ENSMMUG00000019519	0	0.121909	15.5744	12.6983	14.5365	17.1119	B3GALT6
ENSMMUG00000010030	8.78897	8.53227	30.0363	27.1366	28.8008	33.176	UBE2J2
ENSMMUG00000032292	0	0.121909	0.101132	0.235153	0.598882	0.648554	SCNN1D
ENSMMUG00000013862	23.3109	35.2713	116.505	95.284	108.398	107.76	ACAP3
ENSMMUG00000016279	0.360405	0.685517	4.55096	4.32681	3.42996	3.89133	PUSL1
ENSMMUG00000013866	15.3234	23.7167	86.2154	76.7539	73.227	86.7566	CPSF3L
ENSMMUG00000013875	2.27067	5.51655	27.9631	29.4882	22.5398	25.1938	GLTPD1
ENSMMUG00000032291	0.114562	0.194736	2.93284	3.85651	2.28664	2.94344	TAS1R3
ENSMMUG00000007109	0.829315	1.06231	11.2257	11.0992	14.6998	15.7649
ENSMMUG00000003582	1.05839	2.29734	10.8717	13.1686	18.892	13.1208	MXRA8
ENSMMUG00000015830	1.68676	4.38275	50.9707	48.3474	50.7961	61.8621	AURKAIP1
ENSMMUG00000006904	161.57	158.555	85.558	67.9592	51.9939	68.7467	CCNL2
ENSMMUG00000006905	22.7107	23.1802	33.222	26.9956	39.4173	42.9044	MRPL20
ENSMMUG00000013280	0.577767	1.00216	13.9563	18.7182	54.9338	46.7458	VWA1
ENSMMUG00000001549	2.89537	4.88829	37.5707	30.2407	33.973	43.4531
ENSMMUG00000001551	42.5308	44.9608	97.4411	86.7244	113.298	121.529	SSU72
ENSMMUG00000001556	0.274377	0.257007	0.151699	0	0	0.0997776
ENSMMUG00000012961	0.926837	2.67769	51.8304	45.7608	60.8682	67.1004	MIB2
ENSMMUG00000001891	0.417579	0.769961	3.13511	3.43323	0.70777	0.648554	MMP23B
ENSMMUG00000001894	39.9137	33.9744	104.672	104.079	113.352	129.012
ENSMMUG00000032289	0.0286404	0	0	0	0	0
ENSMMUG00000005578	22.5399	28.7819	77.6697	87.712	48.5639	41.1582	SLC35E2B
ENSMMUG00000032288	0.0572276	0.123737	0	0	0	0.0997776
ENSMMUG00000010879	9.63852	12.9866	40.2507	35.6492	37.7296	41.0585	NADK
ENSMMUG00000001896	496.462	473.433	970.062	873.17	1880.16	1589.01	GNB1
ENSMMUG00000012392	0.246003	0.330876	0.303397	0.0470306	0.0544438	0.0997776	CALML6
ENSMMUG00000012393	0.143042	0.344851	0.758493	0.376245	0.381107	0.448999	TMEM52
ENSMMUG00000012394	0.257657	0.121909	0.556228	0.940612	1.57887	1.09755	C1orf222
ENSMMUG00000014074	0.131601	0.0976332	0.101132	0	0.0544438	0.149666
ENSMMUG00000014075	2.84376	4.01116	3.53963	4.32681	5.17217	5.63743
ENSMMUG00000019086	0	0.0250618	0.151699	0.329214	1.46998	2.34477	GABRD
ENSMMUG00000018911	7.86903	10.082	30.8454	23.045	46.005	35.1217	PRKCZ
ENSMMUG00000018916	0.297174	0.295514	9.91098	8.98284	10.6165	10.9755	C1orf86
ENSMMUG00000010280	1.32738	3.09327	40.5035	48.3945	28.6375	29.8335	SKI
ENSMMUG00000012345	1.20076	1.5808	1.82038	2.3045	3.26663	3.49221	MORN1
ENSMMUG00000012346	40.3674	43.301	83.586	80.1871	89.7779	89.0515	RER1
ENSMMUG00000012348	0.532141	1.67422	21.6423	20.9756	19.2187	19.7061	PEX10
ENSMMUG00000014682	17.4543	19.5359	139.007	118.47	324.431	382.248	PLCH2
ENSMMUG00000014686	21.2072	24.9574	63.1572	58.3179	108.997	110.254	PANK4
ENSMMUG00000014688	4.79223	11.6429	112.712	102.386	8.65657	10.1274	HES5
ENSMMUG00000016329	0.0742668	0.18705	0.202265	0.282183	0.544438	1.14744	TNFRSF14
ENSMMUG00000012380	0.331924	0.858079	6.16908	6.34913	6.80548	6.08643	FAM213B
ENSMMUG00000012381	0.0858681	0.0250618	0	0	0.108888	0.0997776	MMEL1
ENSMMUG00000032287	0	0	0.0505662	0	0	0	TTC34
ENSMMUG00000012334	0	0	0	0	0	0	ACTRT2
ENSMMUG00000009347	0	0.0242758	0.758493	0.564367	0.272219	0.149666
ENSMMUG00000009350	0.0285872	0.134568	0.252831	0.282183	0.163332	0.199555	PRDM16
ENSMMUG00000009354	0.22296	0.195522	0.151699	0.141092	1.79665	1.19733	ARHGEF16
ENSMMUG00000009358	2.16797	7.20855	15.2204	20.1291	6.80548	10.776	MEGF6
ENSMMUG00000027268	0	0	0	0	0	0	mml-mir-551a
ENSMMUG00000003785	10.3375	9.96559	27.7103	26.2431	57.5471	47.544	TPRG1L
ENSMMUG00000003786	3.37456	4.11294	15.9789	13.3567	19.4909	20.5043	WRAP73
ENSMMUG00000016569	1.68137	1.78283	16.2823	21.6341	2.55886	4.19066	TP73
ENSMMUG00000013591	0	0	0	0.0940612	0.163332	0.0997776	CCDC27
ENSMMUG00000032284	18.603	18.228	43.942	42.2805	40.234	40.4598	LRRC47
ENSMMUG00000015173	87.4106	78.9286	49.2515	45.3845	67.7281	65.8033	CEP104
ENSMMUG00000015174	0.337469	1.21086	2.47774	2.35153	1.19776	2.34477	DFFB
ENSMMUG00000015176	9.09175	9.13836	19.114	18.0127	13.2299	15.2161	C1orf174
ENSMMUG00000008957	3.22064	4.34674	6.77587	8.41847	31.1963	10.9755	AJAP1
ENSMMUG00000022888	15.0907	23.1538	27.9631	32.0749	22.8664	28.7359	NPHP4
ENSMMUG00000034054	0	0	0	0	0	0
ENSMMUG00000016837	2.69939	3.26204	19.3163	18.9533	50.7417	34.5729	KCNAB2
ENSMMUG00000016838	13.1133	15.9188	72.8153	61.8922	109.487	69.096	CHD5
ENSMMUG00000018347	299.454	241.058	347.592	329.637	213.148	271.794	RPL22
ENSMMUG00000018348	3.66879	7.15735	1.82038	1.97528	4.13773	4.53988	RNF207
ENSMMUG00000018350	51.1357	58.4147	53.6002	60.5284	101.919	73.6358	ICMT
ENSMMUG00000032283	0	0	0	0	0	0
ENSMMUG00000004092	3.621	7.74831	97.9973	107.982	95.8212	74.6336	GPR153
ENSMMUG00000004094	17.4998	23.5693	143.001	118	206.233	134.65
ENSMMUG00000032282	0	0	0	0	0	0.0498888
ENSMMUG00000022882	0.0572809	0.134312	0.859626	1.03467	1.03443	2.69399	HES2
ENSMMUG00000023676	2.2192	2.85155	21.3895	29.159	99.6867	145.376	ESPN
ENSMMUG00000023677	3.86794	6.3625	6.06795	5.83179	6.69659	9.27931	TNFRSF25
ENSMMUG00000023678	16.7394	32.7265	68.4667	73.6499	66.6937	86.0582	PLEKHG5
ENSMMUG00000023681	67.0344	56.8251	33.3737	32.8273	26.9497	30.4322	NOL9
ENSMMUG00000034360	0	0	0	0	0	0	U6
ENSMMUG00000018183	0	0	0.0505662	0	0	0.0498888	TAS1R1
ENSMMUG00000032281	7.03493	11.7415	26.8507	26.2431	29.8897	38.7137	ZBTB48
ENSMMUG00000018181	7.37625	9.35676	23.0582	21.3989	32.8296	35.0219	KLHL21
ENSMMUG00000009537	25.608	27.4579	53.4991	61.0927	36.3685	32.3778	PHF13
ENSMMUG00000002047	4.65712	7.77302	27.5586	23.4683	30.1619	34.9221	THAP3
ENSMMUG00000004686	39.2078	43.3184	66.6968	61.9863	71.4303	69.6946	DNAJC11
ENSMMUG00000017811	0	0	0	0	0	0
ENSMMUG00000024768	0.200377	0.184692	0	0	0	0	U1
ENSMMUG00000018558	157.898	160.22	98.5536	91.1923	248.318	129.112	CAMTA1
ENSMMUG00000018559	10.488	10.4115	12.591	17.2602	11.5421	9.42898	VAMP3
ENSMMUG00000018562	56.3157	51.5919	22.148	32.8273	25.5342	22.6495	PER3
ENSMMUG00000032280	22.5198	22.4676	18.0521	23.4212	20.3076	18.1096
ENSMMUG00000000625	0.0286404	0.0366787	0	0	0	0	UTS2
ENSMMUG00000032279	0.0743201	0.0736134	0	0	0	0
ENSMMUG00000016546	1.56111	1.09785	0.202265	0.141092	0.272219	0.0997776	TNFRSF9
ENSMMUG00000019671	21.4376	19.8383	50.4651	46.7484	60.4871	69.096	PARK7
ENSMMUG00000025317	0	0	0	0	0	0	Y_RNA
ENSMMUG00000019256	51.2923	49.3843	52.69	48.4415	97.6178	101.274	ERRFI1
ENSMMUG00000025581	0	0	0	0	0	0	U1
ENSMMUG00000036290	0	0	0	0	0	0	U6
ENSMMUG00000021398	1.24735	1.604	17.6476	14.4384	29.6719	17.8602	SLC45A1
ENSMMUG00000028132	0.0456796	0.0978892	0	0	0	0	Y_RNA
ENSMMUG00000021399	324.853	323.953	350.12	354.752	306.083	296.09	RERE
ENSMMUG00000034048	1.2642	0.919272	0.0505662	0	0	0.0498888	SNORA77
ENSMMUG00000022947	462.459	523.051	1292.47	1063.6	1297.56	1588.21
ENSMMUG00000019686	0	0.0493376	0	0	0	0
ENSMMUG00000019687	2.13933	2.32174	2.12378	2.35153	0.598882	1.74611	CA6
ENSMMUG00000019020	0.0572809	0.0852303	0.0505662	0.0470306	0	0.0498888	SLC2A7
ENSMMUG00000016307	2.57923	2.61059	2.93284	2.25747	2.77664	3.39244	SLC2A5
ENSMMUG00000037423	0	0	0	0	0	0	SCARNA16
ENSMMUG00000013896	0.0286404	0	0.0505662	0	0	0.0997776	GPR157
ENSMMUG00000020237	0	0	0	0	0	0
ENSMMUG00000026899	0	0	0	0	0.0544438	0	mml-mir-34a
ENSMMUG00000032278	0.0858148	0	0	0	0	0
ENSMMUG00000032277	0.0286404	0	0	0	0	0
ENSMMUG00000021014	0.160135	0.123481	0	0.0470306	0.0544438	0.0498888
ENSMMUG00000032276	0.0286404	0.0733574	0	0	0	0
ENSMMUG00000032275	0.0286404	0.0751854	0	0	0	0
ENSMMUG00000032274	0.0572809	0.0617405	0.101132	0	0	0.149666
ENSMMUG00000032273	0.0286404	0.0978892	0	0	0	0
ENSMMUG00000032272	0.0572809	0	0	0	0	0
ENSMMUG00000032271	0.0286404	0.0242758	0	0	0	0
ENSMMUG00000032270	0.0285872	0.0242758	0	0	0	0
ENSMMUG00000032269	0	0	0	0	0	0
ENSMMUG00000023624	0	0	0	0	0	0
ENSMMUG00000016711	61.2982	87.1351	41.262	54.3203	25.6431	31.3302	H6PD
ENSMMUG00000032268	0.337362	0.53776	0	0	0	0
ENSMMUG00000032267	0	0	0	0	0	0
ENSMMUG00000032266	0	0	0	0	0	0.0498888
ENSMMUG00000018828	0.0857615	0.0242758	0	0	0	0
ENSMMUG00000002052	6.87293	6.6156	19.468	19.5177	12.9032	28.0874	SPSB1
ENSMMUG00000032265	0.0857615	0.208967	0	0	0	0
ENSMMUG00000032264	0.0286404	0.0609545	0	0	0	0
ENSMMUG00000032263	0.0913593	0.0242758	0	0	0	0
ENSMMUG00000032262	0.0285872	0.0868023	0	0	0	0
ENSMMUG00000032261	0	0	0	0	0	0
ENSMMUG00000032260	0	0	0	0	0	0
ENSMMUG00000032259	0	0	0	0	0	0.0498888
ENSMMUG00000032258	0	0	0	0	0	0
ENSMMUG00000032257	0	0	0	0	0	0
ENSMMUG00000032256	0	0	0	0	0	0
ENSMMUG00000032255	0	0	0	0	0	0
ENSMMUG00000014317	0.119946	0.0485516	0	0.188122	0	0
ENSMMUG00000017499	0	0.0617405	0	0	0	0
ENSMMUG00000001958	13.508	11.902	18.1027	15.1438	31.3052	31.5297	SLC25A33
ENSMMUG00000001959	1.91069	2.60956	40.3518	43.3152	45.6784	59.1182	TMEM201
ENSMMUG00000022494	0	0	0	0	0.0544438	0	C1ORF200
ENSMMUG00000006224	6.65749	10.5057	25.4854	21.587	19.5453	11.4744	PIK3CD
ENSMMUG00000006225	264.839	309.137	861.851	873.311	1299.85	1279.1	CLSTN1
ENSMMUG00000014969	3.64353	6.15902	22.7042	27.2777	22.2675	18.8081	CTNNBIP1
ENSMMUG00000013292	53.1034	44.5691	39.745	39.0354	30.8152	34.5729	LZIC
ENSMMUG00000005863	14.6244	12.1469	13.2483	13.1686	10.8343	12.123	NMNAT1
ENSMMUG00000002219	0.61723	0.716848	0.657361	0.79952	2.88552	1.99555	RBP7
ENSMMUG00000016296	111.044	105.38	123.028	127.688	120.756	106.113	UBE4B
ENSMMUG00000025679	0.286245	0.234029	0	0.0470306	0.0544438	0	U6
ENSMMUG00000002171	894.617	838.485	428.498	442.134	409.418	292.099	KIF1B
ENSMMUG00000023029	139.907	130.599	280.339	250.203	263.018	312.453	PGD
ENSMMUG00000023030	10.1657	10.2009	11.0234	12.4161	8.22102	8.73054	APITD1
ENSMMUG00000032254	21.1968	21.1564	34.9413	36.2135	43.8273	41.0585	DFFA
ENSMMUG00000019979	2.91712	4.58627	17.4959	17.7776	37.4029	33.9743
ENSMMUG00000019980	3.79752	3.88139	17.4959	19.988	22.9753	26.7903
ENSMMUG00000019981	19.7259	25.6212	102.801	124.349	107.581	109.805	CASZ1
ENSMMUG00000032253	0	0.0242758	0	0	0	0
ENSMMUG00000021834	0.0456796	0.270708	0.151699	0.188122	0.163332	0.199555	C1orf127
ENSMMUG00000010736	0.200483	0	0	0.0940612	0.0544438	0
ENSMMUG00000027880	0.0285872	0	0.303397	0.0940612	0.163332	0.149666	Y_RNA
ENSMMUG00000007456	304.397	263.839	310.831	326.863	224.799	262.215
ENSMMUG00000007458	78.5665	64.5535	19.0129	17.9187	21.4509	25.4932
ENSMMUG00000007459	0.0572809	0.0250618	0.0505662	0	0	0	MASP2
ENSMMUG00000019321	6.17551	9.49331	68.6689	56.6719	59.0171	66.2523	SRM
ENSMMUG00000019322	118.379	118.636	85.912	87.0536	63.3182	68.4973	EXOSC10
ENSMMUG00000019325	228.872	268.509	153.873	162.35	159.684	143.031	MTOR
ENSMMUG00000036354	0.400487	0.408676	0	0	0	0	snoU13
ENSMMUG00000006187	1.15524	3.96254	0.505662	0.987642	0.435551	0.548777	ANGPTL7
ENSMMUG00000024188	0	0	0	0	0	0	U6
ENSMMUG00000032252	20.1842	18.1919	39.5933	37.8596	45.8962	51.9841	UBIAD1
ENSMMUG00000035702	0.0456796	0	0	0	0	0
ENSMMUG00000016039	16.5424	25.7239	66.9497	69.0879	76.6569	95.5869	PTCHD2
ENSMMUG00000033829	0.0571743	0	0	0	0	0
ENSMMUG00000002261	0.0286404	0.109506	1.56755	0.84655	4.08329	2.44455	FBXO2
ENSMMUG00000032251	4.70216	9.05735	27.2552	21.8692	49.6528	38.1649	FBXO44
ENSMMUG00000023668	0.897578	1.2298	5.61285	3.29214	16.6598	16.3136	FBXO6
ENSMMUG00000023669	17.6285	26.4194	49.1504	45.4786	16.9865	29.0852	MAD2L2
ENSMMUG00000001652	3.38639	5.89607	22.6537	25.7257	3.42996	2.94344	DRAXIN
ENSMMUG00000004677	1.27559	3.36211	9.15248	11.0522	11.651	12.8214	AGTRAP
ENSMMUG00000020063	0.0859213	0.172033	0.202265	0.235153	0.108888	0.0997776	C1orf167
ENSMMUG00000007828	17.2406	24.5719	30.6431	30.8991	19.9264	22.7493	MTHFR
ENSMMUG00000007829	71.3323	82.0491	98.7052	90.675	108.071	92.5437	CLCN6
ENSMMUG00000007834	1.10431	1.14911	2.12378	1.59904	0	0.498888	NPPA
ENSMMUG00000032250	0	0	0	0	0	0
ENSMMUG00000013026	0	0.0485516	0	0.0470306	4.89995	2.84366
ENSMMUG00000037413	0.771415	0.532687	0	0	0	0	U5
ENSMMUG00000012469	12.0732	16.3233	60.6289	61.1398	62.3382	64.8055	KIAA2013
ENSMMUG00000032249	1.43546	2.95947	10.3661	8.88878	10.8343	8.18176
ENSMMUG00000014174	2.08189	3.28824	8.64682	9.97048	11.4877	10.2272
ENSMMUG00000023449	111.295	136.526	159.233	154.59	209.064	188.829	MFN2
ENSMMUG00000032248	2.50491	4.97085	18.1533	14.6265	13.5565	14.0187	MIIP
ENSMMUG00000034732	0	0	0	0	0	0	U6
ENSMMUG00000008340	0.274537	0.148543	3.7419	0.84655	24.7175	5.13854	TNFRSF8
ENSMMUG00000008339	0	0	0	0	0	0	ICP75TNFR
ENSMMUG00000021447	2.00189	3.36292	6.97814	8.88878	2.99441	5.13854	TNFRSF1B
ENSMMUG00000032247	0	0	0	0	0	0
ENSMMUG00000036570	0	0	0	0	0	0	SNORA70
ENSMMUG00000021449	458.528	453.945	65.1798	87.2888	81.6658	57.1227
ENSMMUG00000032246	48.938	49.8112	31.4016	31.6516	44.2628	39.4121
ENSMMUG00000009105	0	0	0	0	0	0
ENSMMUG00000037284	0	0.316901	0	0.0470306	0	0	ACA59
ENSMMUG00000005681	4.23845	9.37664	6.21964	8.6066	20.7975	23.8468	DHRS3
ENSMMUG00000034016	0	0.0617405	0.0505662	0	0.0544438	0.0997776	U6atac
ENSMMUG00000011137	0.0571743	0.0501236	0	0	0	0	AADACL4
ENSMMUG00000012080	0	0	0	0	0	0	AADACL3
ENSMMUG00000037047	0	0	0	0	0	0	snoU13
ENSMMUG00000021870	0.0456796	0	0	0	0.108888	0.199555	C1ORF158
ENSMMUG00000021871	0	0	0	0	0	0	PRAMEF12
ENSMMUG00000021872	0	0	0	0	0	0
ENSMMUG00000021873	0	0	0	0	0	0
ENSMMUG00000023414	0	0	0	0	0	0
ENSMMUG00000016780	0	0	0	0	0	0
ENSMMUG00000016781	0	0	0	0	0	0
ENSMMUG00000016782	0	0	0	0	0	0
ENSMMUG00000007471	0	0	0	0	0.217775	0.0997776
ENSMMUG00000020718	0	0	0	0	0	0.0498888
ENSMMUG00000000146	0	0.0250618	0.252831	0.0940612	8.60213	12.3225	LRRC38
ENSMMUG00000000147	0	0	0	0	0	0
ENSMMUG00000000145	2.48899	3.10583	4.75322	11.4755	11.0521	12.7715	PDPN
ENSMMUG00000033149	0	0	0	0	0	0	5S_rRNA
ENSMMUG00000036792	0	0	0	0	0	0	SCARNA11
ENSMMUG00000017040	264.34	237.526	195.59	195.647	182.986	171.019	PRDM2
ENSMMUG00000032245	0.594966	0.664897	0	0	0.0544438	0.0997776
ENSMMUG00000032868	0	0	0	0	0	0	U6
ENSMMUG00000023070	2.92267	5.25974	26.0416	24.1267	32.6663	25.2936	KAZ
ENSMMUG00000006164	2.92361	4.59913	7.9389	8.70066	8.87435	8.97998	TMEM51
ENSMMUG00000003987	1.41906	1.45937	0.960758	1.0817	2.06887	2.39466	FHAD1
ENSMMUG00000005951	7.50939	8.13917	50.4145	64.1027	27.603	27.6883	EFHD2
ENSMMUG00000002188	0	0	0	0	0	0	CTRC
ENSMMUG00000018163	36.5121	43.6336	41.0092	41.481	22.6486	29.6339	CASP9
ENSMMUG00000013760	0.0286404	0.0242758	0.0505662	0.0940612	0.108888	0
ENSMMUG00000032244	35.129	35.573	12.8438	13.9681	16.5509	14.1684	DNAJC16
ENSMMUG00000035614	0.360458	0.357254	0	0	0	0	SCARNA21
ENSMMUG00000019912	76.634	67.6344	30.8454	39.2705	26.6775	28.5364	DDI2
ENSMMUG00000016281	23.3236	35.2588	99.8177	96.6949	90.0501	97.333	PLEKHM2
ENSMMUG00000016283	0.114402	0.170991	0.353963	0.470306	0.381107	0.448999	SLC25A34
ENSMMUG00000016284	0	0	0.151699	0.141092	0.0544438	0.199555	TMEM82
ENSMMUG00000032243	11.8598	14.5451	95.0139	92.321	44.3717	31.4299	FBLIM1
ENSMMUG00000012409	0.0571743	0	0	0	0	0
ENSMMUG00000013308	0	0	0	0.0470306	0	0
ENSMMUG00000008026	539.033	499.507	288.683	370.977	188.648	189.927	SPEN
ENSMMUG00000035761	1.26363	1.35721	0	0.0470306	0	0	snoU13
ENSMMUG00000008031	9.05526	15.0126	60.5783	57.4714	39.254	50.9863	ZBTB17
ENSMMUG00000001911	0	0	0	0.282183	1.57887	2.14522	C1H1ORF64
ENSMMUG00000001910	0.114509	0	0.202265	0.0940612	0.598882	0.648554	HSPB7
ENSMMUG00000032242	0.377497	0.674156	1.46642	1.17576	2.93997	1.94566	CLCNKA
ENSMMUG00000018235	0.846653	1.16128	4.24756	4.27978	1.79665	1.54655	CLCNKB
ENSMMUG00000018243	0.372059	0.516098	9.96154	8.13629	30.2163	32.278	FAM131C
ENSMMUG00000018245	29.5309	30.3796	93.3452	81.7392	31.5774	79.8719	EPHA2
ENSMMUG00000014410	3.02598	4.2035	9.10192	9.45315	2.99441	5.18843	ARHGEF19
ENSMMUG00000020997	0.406138	0.208967	3.03397	1.64607	1.52443	1.49666
ENSMMUG00000012732	2.44186	3.14524	7.38267	7.19568	7.89436	9.87798	RSG1
ENSMMUG00000012733	51.3599	53.6938	50.5156	52.0158	46.7673	42.1061	FBXO42
ENSMMUG00000021129	0	0	0	0	0	0
ENSMMUG00000014192	4.08862	5.96363	19.822	21.2578	16.0609	18.6584	C1ORF144
ENSMMUG00000015898	0.0859213	0	0	0.0470306	0	0	SPATA21
ENSMMUG00000019940	29.5448	35.5113	31.2499	34.1912	26.0242	34.3235	NECAP2
ENSMMUG00000035621	0.0285872	0	0.101132	0.0470306	0.272219	0.0498888	U1
ENSMMUG00000022135	0	0.0485516	0.353963	0.188122	3.86551	4.53988
ENSMMUG00000027377	4.40235	5.50247	0	0	0	0	U1
ENSMMUG00000027769	3.16709	3.02077	0	0	0	0	U1
ENSMMUG00000036614	0	0	0	0	0	0	U1
ENSMMUG00000027471	11.4565	14.3641	0.252831	0.423275	0	0.0997776	U1
ENSMMUG00000007315	7.60716	12.1796	69.7308	76.7539	190.935	242.609	CROCC
ENSMMUG00000001420	8.36798	16.456	53.044	54.6966	49.7072	88.3031	MFAP2
ENSMMUG00000001610	17.9369	36.505	228.559	208.204	438.763	305.918	ATP13A2
ENSMMUG00000001614	30.2515	29.37	68.315	55.6372	98.9245	94.7388	SDHB
ENSMMUG00000001616	29.5052	33.6589	83.1814	69.8874	121.083	165.731	PADI2
ENSMMUG00000032239	0	0.0366787	0	0	0.108888	0.0997776
ENSMMUG00000000964	0.0456796	0.0250618	0	0	0	0	PADI1
ENSMMUG00000012378	0.0286404	0	0.0505662	0	0	0	PADI3
ENSMMUG00000036071	0	0	0	0	0	0
ENSMMUG00000002137	0	0	0.0505662	0	0	0
ENSMMUG00000032238	0	0.0617405	0	0	0.108888	0.0498888
ENSMMUG00000022437	0.0286404	0	0	0	0	0	PADI6
ENSMMUG00000010849	26.4319	36.5212	77.8214	76.2836	82.3191	85.0105	ARHGEF10L
ENSMMUG00000010852	0	0.208455	0	0.0470306	0.108888	0	ACTL8
ENSMMUG00000023517	1.29215	0.748025	48.3413	15.9434	119.341	123.624	IGSF21
ENSMMUG00000023521	0	0.0242758	0	0	0	0.0997776	KLHDC7A
ENSMMUG00000032236	0	0	0	0	0	0
ENSMMUG00000017444	0.0859213	0.159374	0.0505662	0.188122	0.217775	0.0997776	PAX7
ENSMMUG00000002981	0.0285872	0.0501236	0	0	0.217775	0.199555	TAS1R2
ENSMMUG00000004751	3.46588	5.42128	35.093	29.5822	29.0186	36.0696	ALDH4A1
ENSMMUG00000004754	5.23282	6.13859	14.108	10.6759	16.0609	12.3225	IFFO2
ENSMMUG00000006669	713.523	789.191	194.377	220.15	220.988	204.245	UBR4
ENSMMUG00000006688	96.3557	102.763	122.724	110.522	151.463	159.395	EMC1
ENSMMUG00000006695	21.1838	17.5327	39.5933	37.3423	27.8752	34.8723	MRTO4
ENSMMUG00000006697	0	0.0242758	0.151699	0.376245	0.0544438	0.0498888
ENSMMUG00000006891	14.2241	19.439	60.5278	60.4343	47.1484	52.8821	AKR7A2
ENSMMUG00000026656	0.228964	0.121379	0	0.0470306	0	0	U6
ENSMMUG00000006892	2.76916	3.73283	9.60758	9.31206	16.0609	17.8602	PQLC2
ENSMMUG00000006894	59.5023	54.2036	145.428	143.443	149.938	152.46	CAPZB
ENSMMUG00000032234	0.143042	0.121909	0	0	0	0
ENSMMUG00000032233	0	0	0	0	0	0
ENSMMUG00000032232	1.31583	1.44726	0	0	0	0
ENSMMUG00000037182	0	0	0	0	0	0	snoU13
ENSMMUG00000005855	21.4243	16.4378	51.7292	45.2434	61.9571	64.8554	MINOS1
ENSMMUG00000003234	3.41515	4.6191	0.101132	0.141092	0.0544438	0.0997776
ENSMMUG00000032231	12.1955	19.0276	51.7292	60.2932	40.2884	48.1427
ENSMMUG00000002491	0	0	0.40453	0.423275	0.598882	0.598665	HTR6
ENSMMUG00000002492	0.995719	1.30499	0.809059	1.03467	1.52443	1.14744	TMCO4
ENSMMUG00000019084	0	0	0	0	0	0	RNF186
ENSMMUG00000010764	25.3528	25.0006	7.98946	7.24271	9.09212	7.73276	OTUD3
ENSMMUG00000032230	0	0	0	0	0	0	PLA2G2E
ENSMMUG00000021862	0.0743201	0.0609545	0.101132	0.0470306	0.108888	0	PLA2G2A
ENSMMUG00000021861	0	0	0	0	0	0
ENSMMUG00000004133	0	0	1.82038	0.329214	20.0353	17.4112
ENSMMUG00000004134	0.0286404	0.0242758	0	0	0	0	PLA2G2D
ENSMMUG00000004135	0	0	0	0.0470306	0	0	PLA2G2F
ENSMMUG00000004136	0.0572809	0.0242758	0	0.0470306	0.0544438	0.0997776	PLA2G2C
ENSMMUG00000004137	0.452031	1.03194	0.758493	0.84655	0.217775	0.299333	UBXN10
ENSMMUG00000034096	0	0	0	0	0	0
ENSMMUG00000006022	0.0859213	0.148543	0.202265	0.188122	0.381107	0.498888	VWA5B1
ENSMMUG00000032229	0	0	0	0	0	0
ENSMMUG00000023739	91.5516	75.4156	217.688	221.232	233.836	171.817	CAMK2N1
ENSMMUG00000006908	6.7136	9.68349	19.468	18.8593	16.9865	17.1617	MUL1
ENSMMUG00000014440	1.09809	1.30133	8.69739	5.73773	12.3588	7.83254	FAM43B
ENSMMUG00000001498	0	0	0.0505662	0.0940612	0.653326	0.897998	CDA
ENSMMUG00000008835	0.766649	0.868362	7.0287	7.47786	17.422	15.6651
ENSMMUG00000032228	0.177227	0.259621	0	0	0.0544438	0.0498888
ENSMMUG00000008836	65.4157	83.4926	155.491	145.136	111.447	128.613	DDOST
ENSMMUG00000008837	0.468857	0.366769	1.16302	1.31686	1.14332	0.848109	KIF17
ENSMMUG00000008847	0.709422	1.00607	2.73058	1.83419	4.35551	3.29266	SH2D5
ENSMMUG00000008852	327.166	265.635	234.728	248.227	146.508	156.202	HP1BP3
ENSMMUG00000036913	0	0	0	0	0	0	U7
ENSMMUG00000004149	108.734	102.998	52.0832	56.0134	55.4238	47.0451	EIF4G3
ENSMMUG00000033807	0.812329	0.404234	0	0	0	0
ENSMMUG00000010942	38.5043	43.6963	43.1835	47.736	53.4639	76.5793	ECE1
ENSMMUG00000002217	0.600458	0.478633	1.16302	1.2228	11.8143	4.34032	ALPL
ENSMMUG00000017344	225.039	201.919	110.74	114.661	108.507	112.3	USP48
ENSMMUG00000002218	6.6399	9.89715	63.1066	56.2486	154.239	126.518	RAP1GAP
ENSMMUG00000033950	0	0.0485516	0	0	0	0
ENSMMUG00000036376	0	0	0	0	0	0	U7
ENSMMUG00000032226	0	0	0	0	0	0
ENSMMUG00000014826	0	0.0852303	0	0	0	0	LDLRAD2
ENSMMUG00000014828	2.42081	8.46556	14.3608	32.9214	36.2052	55.9752	HSPG2
ENSMMUG00000032225	0	0	0	0	0	0.0498888
ENSMMUG00000032224	0.0285872	0.0501236	0	0	0.0544438	0
ENSMMUG00000003887	0	0	0	0	0	0
ENSMMUG00000026504	0	0	0	0	0	0	U6
ENSMMUG00000008057	1.99564	1.55195	4.85436	3.95057	4.57328	5.93677
ENSMMUG00000022009	100.279	97.5719	148.159	127.171	172.533	149.217	CDC42
ENSMMUG00000006915	0.177174	0.233773	1.51699	1.41092	2.12331	1.99555	WNT4
ENSMMUG00000018618	115.839	115.038	65.4327	76.3777	57.2749	56.6238	ZBTB40
ENSMMUG00000020754	2.48291	3.78063	85.2546	36.1665	124.513	98.8796	EPHA8
ENSMMUG00000032223	0	0	0	0	0	0
ENSMMUG00000020755	0.148587	0.525083	2.83171	1.55201	1.68776	1.94566
ENSMMUG00000020756	0.49755	1.07892	5.10719	3.95057	2.39553	3.0931	C1QC
ENSMMUG00000023382	49.6858	79.5034	152.558	174.201	47.8017	63.7579	EPHB2
ENSMMUG00000009773	589.588	521.845	389.866	384.992	205.743	248.396	KDM1A
ENSMMUG00000036025	0.0285872	0	0	0	0	0	U6
ENSMMUG00000032222	0.274803	1.04031	0.151699	0.235153	0.272219	0.249444	HTR1D
ENSMMUG00000010970	679.798	576.308	487.559	507.319	307.009	352.813	HNRNPR
ENSMMUG00000010973	157.824	172.73	125.606	119.928	82.3735	73.8354	ZNF436
ENSMMUG00000010975	0.737849	1.13062	0	0.0470306	0	0.0997776
ENSMMUG00000025174	0.417632	0.469374	0	0.0470306	0	0	Y_RNA
ENSMMUG00000010977	0.27443	0.89421	0.606795	1.0817	2.50442	1.89577	TCEA3
ENSMMUG00000007274	1.76141	2.88896	0.505662	1.17576	0.381107	0.498888
ENSMMUG00000011832	35.6376	42.2971	62.0447	87.3358	0.272219	2.29488	E2F2
ENSMMUG00000005560	5.1825	9.60138	95.9241	98.6702	6.36993	12.4722	ID3
ENSMMUG00000032221	0	0.0366787	0	0	0	0
ENSMMUG00000002445	261.794	249.224	381.825	343.323	227.902	314.499	RPL11
ENSMMUG00000003173	113.035	100.463	82.2712	91.6626	63.3726	75.6813	TCEB3
ENSMMUG00000019554	57.1352	54.9057	84.8501	70.5459	117.054	106.463	PITHD1
ENSMMUG00000019551	11.7475	17.8575	61.8425	53.9911	71.5392	67.8487	LYPLA2
ENSMMUG00000019549	8.84764	13.3055	40.3013	30.3347	47.3117	43.2037	GALE
ENSMMUG00000019548	21.3369	23.5045	29.4801	26.149	27.6575	32.7769	HMGCL
ENSMMUG00000004216	23.9491	27.3413	32.3118	31.8867	50.2517	46.4465	FUCA1
ENSMMUG00000004217	0.0456796	0.0242758	0.0505662	0	0	0	CNR2
ENSMMUG00000035773	0	0	0	0	0	0	snoU13
ENSMMUG00000013783	361.035	295.505	192.809	200.915	133.605	168.874
ENSMMUG00000023052	6.38189	4.85598	14.4114	18.7652	0.108888	0.448999	MYOM3
ENSMMUG00000023055	0.143042	0.0733574	0.758493	0.235153	0.0544438	0	IL22RA1
ENSMMUG00000037332	0	0	0	0	0	0	U7
ENSMMUG00000023057	0.646436	0.662539	0.151699	0.188122	0.70777	0.299333	IFNLR1
ENSMMUG00000035321	0	0	0	0	0	0
ENSMMUG00000004463	0.188722	0.257263	0.252831	0.141092	0.435551	0.897998	GRHL3
ENSMMUG00000004464	0.754589	0.578606	0.960758	0.84655	3.59329	2.39466	STPG1
ENSMMUG00000004466	14.8353	20.2065	24.3223	22.7158	65.4959	32.8767	NIPAL3
ENSMMUG00000034281	0	0	0	0	0.0544438	0
ENSMMUG00000022927	13.4623	14.1989	8.34343	7.05459	8.76546	6.58532	RCAN3
ENSMMUG00000002415	0.0572276	0.272024	0.657361	0.611398	0.0544438	0.149666	NCMAP
ENSMMUG00000006645	168.277	146.587	183.909	189.533	157.07	169.422	SRRM1
ENSMMUG00000035924	0	0	0	0	0	0	snoU13
ENSMMUG00000002416	552.416	482.299	294.043	367.356	131.21	187.183	CLIC4
ENSMMUG00000027844	0	0	0	0	0	0	U6
ENSMMUG00000002420	0	0	0.0505662	0	0	0	RUNX3
ENSMMUG00000032220	0	0	0	0	0	0
ENSMMUG00000032219	0	0	0	0	0	0
ENSMMUG00000002968	34.7454	29.0349	40.8069	37.7656	32.9385	44.3511	SYF2
ENSMMUG00000002970	245.477	198.926	87.1762	81.1278	98.5978	114.046	C1orf63
ENSMMUG00000032217	93.8864	83.0833	148.968	129.381	184.02	170.171	TMEM50A
ENSMMUG00000035997	0	0	0	0	0	0	snoU13
ENSMMUG00000011156	0.823205	0.705762	2.22491	1.59904	2.77664	1.54655
ENSMMUG00000018014	120.544	117.343	97.4411	95.8013	76.1125	89.5504	TMEM57
ENSMMUG00000023385	15.6695	18.9615	16.3835	23.9386	49.435	38.0651	LDLRAP1
ENSMMUG00000004788	20.957	25.2564	40.2507	40.2111	36.5863	29.1849	MAN1C1
ENSMMUG00000007851	14.8445	24.4261	96.8849	108.5	65.5504	75.2323	SEPN1
ENSMMUG00000007854	57.4371	57.0236	105.178	99.4226	131.373	119.983	MTFR1L
ENSMMUG00000007856	5.18735	4.35545	1.87095	2.9159	0.381107	0.349221	AUNIP
ENSMMUG00000007857	0.549233	0.817196	1.06189	1.59904	1.90553	1.84588	PAQR7
ENSMMUG00000025936	0	0	0	0	0	0	Y_RNA
ENSMMUG00000000653	732.517	651.739	887.791	807.891	484.986	532.712	STMN1
ENSMMUG00000032215	0.171683	0.171247	0.151699	0.423275	0.326663	0.0997776
ENSMMUG00000026250	0	0	0	0	0	0	U6
ENSMMUG00000000655	6.57019	6.71248	6.21964	5.92585	6.42437	6.63521	PAFAH2
ENSMMUG00000036048	0	0	0	0	0	0	SCARNA17
ENSMMUG00000035687	0	0	0	0	0	0	SCARNA18
ENSMMUG00000012329	0.434618	0.662813	1.51699	0.84655	8.00325	6.38576	EXTL1
ENSMMUG00000012328	0.102907	0.0978892	1.16302	0.705459	1.19776	1.24722	SLC30A2
ENSMMUG00000009452	7.65861	7.81566	7.53437	7.10162	4.79106	5.13854	TRIM63
ENSMMUG00000016874	124.98	109.273	122.117	106.853	110.467	121.23	PDIK1L
ENSMMUG00000004682	1.67018	1.56148	13.2989	12.7923	10.7254	15.8147	ZNF593
ENSMMUG00000032214	0.812116	0.990033	2.12378	1.97528	0.381107	0.848109	CNKSR1
ENSMMUG00000032213	9.3745	9.74463	5.76455	3.62135	0.816658	1.59644	CATSPER4
ENSMMUG00000032212	0.114349	0.232731	0	0.0470306	0.108888	0.199555
ENSMMUG00000000644	169.75	166.707	103.509	113.861	59.3982	68.7467	CEP85
ENSMMUG00000000646	30.9527	29.401	140.877	137.235	99.9045	83.2145	SH3BGRL3
ENSMMUG00000000649	3.5687	4.16474	5.66342	5.03227	8.98323	8.93009	UBXN11
ENSMMUG00000010240	1.04657	0.807151	1.11246	1.0817	1.41554	2.29488	CD52
ENSMMUG00000010241	0.360511	0.590241	0.657361	0.470306	0.381107	0.39911	AIM1L
ENSMMUG00000003420	0	0	0	0	0.0544438	0	ZNF683
ENSMMUG00000032211	0.200377	0.19788	0	0	0.0544438	0.0498888
ENSMMUG00000022426	28.2064	28.1244	49.1504	47.4068	68.9803	63.4585	DHDDS
ENSMMUG00000022111	5.64124	9.44532	17.9004	14.5324	15.4076	14.1185	RPS6KA1
ENSMMUG00000036479	0	0	0	0	0	0
ENSMMUG00000037049	0	0	0	0	0	0	snoU13
ENSMMUG00000012697	284.243	279.55	444.528	487.002	301.183	351.616	ARID1A
ENSMMUG00000012700	35.6538	38.054	16.9397	21.0697	12.1954	13.4201	PIGV
ENSMMUG00000013856	21.0499	25.6328	48.0885	45.6197	48.5095	46.197	ZDHHC18
ENSMMUG00000013855	0.0286404	0.0242758	0.101132	0.188122	0.326663	0.349221	SFN
ENSMMUG00000018721	7.12063	8.19117	20.8333	19.6118	19.9264	20.205	GPN2
ENSMMUG00000018723	6.36614	6.09584	16.2318	16.2256	17.3131	20.9034	GPATCH3
ENSMMUG00000010291	0	0.0250618	0	0	0	0.0498888	NR0B2
ENSMMUG00000010290	29.9212	22.5984	98.9581	95.2369	100.503	93.8907
ENSMMUG00000002555	0.0286404	0	0	0	2.12331	0.698443	C1orf172
ENSMMUG00000032209	0	0	0	0	0	0
ENSMMUG00000021031	6.93056	7.34327	24.828	13.3567	112.427	84.5116	TRNP1
ENSMMUG00000015115	0.337362	0.54403	0.252831	0.141092	1.08888	0.548777	FAM46B
ENSMMUG00000032208	2.23618	2.66228	6.16908	6.67834	12.7399	9.22942
ENSMMUG00000016893	1.88216	3.26819	6.01738	6.58428	12.0321	7.78265	SLC9A1
ENSMMUG00000024551	0.0286404	0.0485516	0	0	0	0	Y_RNA
ENSMMUG00000032207	0.114402	0.0242758	0	0	0	0
ENSMMUG00000004762	27.365	33.3751	111.6	105.772	203.838	184.339	WDTC1
ENSMMUG00000004767	6.96805	10.6332	42.4251	35.7432	54.6072	57.871	TMEM222
ENSMMUG00000024844	0.66918	0.563607	0.0505662	0.141092	0	0.149666	U6
ENSMMUG00000004768	0	0.0250618	0.0505662	0.188122	0.70777	0.648554	SYTL1
ENSMMUG00000018318	1.76175	3.4082	1.21359	1.17576	1.14332	1.14744	MAP3K6
ENSMMUG00000008280	0	0	0	0	0	0
ENSMMUG00000018322	0.0285872	0.0250618	0.101132	0.470306	1.30665	1.29711	FCN3
ENSMMUG00000018323	0	0	0	0	0.0544438	0	CD164L2
ENSMMUG00000018324	0	0	0	0	0	0
ENSMMUG00000018325	1.53967	1.56618	1.36529	1.41092	2.88552	0.848109	GPR3
ENSMMUG00000018221	33.9191	35.3154	23.8673	36.1665	15.0809	18.2094	WASF2
ENSMMUG00000009868	4.04496	6.37619	95.0645	84.2788	98.5978	90.8475	AHDC1
ENSMMUG00000014434	0.417739	0.395761	1.82038	0.705459	2.06887	2.245	FGR
ENSMMUG00000011454	12.0555	13.906	35.902	31.2753	56.9483	61.5129	2021-06-16
ENSMMUG00000032206	0	0	0	0	0	0.0498888
ENSMMUG00000024325	0	0	0	0	0	0	U6
ENSMMUG00000012243	25.5944	25.8232	15.625	17.8716	19.0009	22.5497	FAM76A
ENSMMUG00000012252	137.277	125.437	174.757	151.203	199.264	178.053	STX12
ENSMMUG00000035925	0.251547	0.184436	0	0	0	0	U6
ENSMMUG00000006933	88.8428	81.4658	107.757	101.351	82.9724	111.851	PPP1R8
ENSMMUG00000036811	1.5838	1.1609	0	0.0940612	0	0.0997776	SCARNA1
ENSMMUG00000006934	0	0	0.151699	0.0470306	0.108888	0.0498888
ENSMMUG00000032204	0	0	0	0	0	0
ENSMMUG00000018170	0.114455	0.40555	0.101132	0.84655	2.72219	2.44455	THEMIS2
ENSMMUG00000018172	37.4557	38.5865	49.5549	55.9194	41.5407	44.1017	RPA2
ENSMMUG00000018175	0.0743201	0.0366787	0	0	1.52443	0.748332	SMPDL3B
ENSMMUG00000012964	0.24595	0.844872	1.71925	1.78716	2.83108	2.69399	XKR8
ENSMMUG00000012965	64.6549	57.751	18.7095	22.8569	10.3443	10.4766	EYA3
ENSMMUG00000012931	0	0	0	0	0	0.0498888
ENSMMUG00000036573	0	0	0	0	0	0	U6
ENSMMUG00000037235	0	0	0	0	0	0	U7
ENSMMUG00000011681	0.0572276	0.0485516	0.455096	0.282183	0.435551	0.798221	PTAFR
ENSMMUG00000036810	0	0	0	0	0	0	U7
ENSMMUG00000017080	13.4347	10.6988	65.6349	58.1298	65.8226	77.8764	DNAJC8
ENSMMUG00000008626	0	0	0.0505662	0	0.108888	0
ENSMMUG00000018678	33.7232	30.9801	84.395	71.0632	101.919	102.721	ATPIF1
ENSMMUG00000019993	15.2698	17.3216	11.2257	10.2056	19.0009	20.0054	SESN2
ENSMMUG00000010353	5.07191	6.15752	10.6189	8.74769	6.69659	7.18398	MED18
ENSMMUG00000019216	49.5154	42.37	23.5639	30.5228	13.0121	15.9644	PHACTR4
ENSMMUG00000027531	0	0	0	0	0	0	Y_RNA
ENSMMUG00000032203	0.0286404	0	0	0	0	0
ENSMMUG00000032202	0	0.219542	0	0	0	0
ENSMMUG00000034050	0.372059	0.134568	0.0505662	0	0	0	U6atac
ENSMMUG00000025750	36.0634	45.1088	0.101132	0.282183	0.163332	0.199555	SNORA73
ENSMMUG00000024314	49.0322	61.0001	0.101132	0.0470306	0.163332	0.0498888	SNORA73
ENSMMUG00000018338	6.34974	8.90843	18.8612	21.9163	5.17217	7.03432
ENSMMUG00000006561	17.2911	20.2755	19.4174	17.4954	12.0865	14.1684
ENSMMUG00000034081	1.08651	1.62218	0.202265	0	0.0544438	0.199555	SNORD99
ENSMMUG00000024421	8.17148	6.83285	0.455096	0.0940612	0.272219	0.299333	SNORA61
ENSMMUG00000024665	2.80926	2.63089	0.303397	0.141092	0.217775	0.548777	SNORA44
ENSMMUG00000024102	2.30441	3.04062	0.657361	0.282183	0.163332	0.149666	SNORA16
ENSMMUG00000006559	0.131548	0.553819	0.353963	0.79952	0.0544438	0.199555	RAB42
ENSMMUG00000005748	21.3008	20.664	27.3058	26.3371	28.8552	34.2237	TAF12
ENSMMUG00000032811	7.33601	9.05846	0.859626	0.517336	0.326663	0.648554	U11
ENSMMUG00000035843	0.234402	0.182333	0.0505662	0	0	0.0498888	SCARNA24
ENSMMUG00000011390	10.6439	9.12685	6.21964	7.52489	5.87994	7.18398	GMEB1
ENSMMUG00000011391	188.26	160.597	204.591	200.915	146.563	187.282	YTHDF2
ENSMMUG00000009389	0.251388	0.172033	0.809059	0.188122	0.435551	0.598665	OPRD1
ENSMMUG00000026148	0	0	0	0	0	0	Y_RNA
ENSMMUG00000022071	0	0.0242758	0	0.0470306	0.0544438	0.0498888
ENSMMUG00000028482	0.509152	0.368341	0	0	0	0.0498888	Y_RNA
ENSMMUG00000011377	246.842	212.602	120.044	106.853	125.82	120.082	EPB41
ENSMMUG00000011378	0	0.0366787	0	0.0470306	0.381107	0.149666	TMEM200B
ENSMMUG00000007110	111.145	84.4613	183.303	191.885	140.193	169.772	SRSF4
ENSMMUG00000015659	12.5705	15.3481	18.1533	16.931	36.0418	35.5707	MECR
ENSMMUG00000015661	8.97396	12.98	13.1472	19.0474	61.1949	63.4086	PTPRU
ENSMMUG00000036050	0	0	0	0	0	0
ENSMMUG00000017526	0	0.0366787	0	0	0	0
ENSMMUG00000006408	1.33809	1.33058	1.16302	0.752489	0.871101	0.897998	MATN1
ENSMMUG00000008744	0.514643	0.761214	1.71925	2.3045	2.39553	3.19288	LAPTM5
ENSMMUG00000034705	0	0	0	0	0	0	7SK
ENSMMUG00000013519	84.691	105.138	261.63	266.475	238.41	230.386	SDC3
ENSMMUG00000013520	492.61	476.48	305.218	317.692	227.847	260.719	PUM1
ENSMMUG00000025533	1.51476	1.01535	0	0.0470306	0	0	SNORD103
ENSMMUG00000024535	1.17252	1.16073	0	0.0940612	0.0544438	0.0997776	SNORD103
ENSMMUG00000025554	0.646137	0.938219	0	0.0470306	0	0	SNORD103
ENSMMUG00000019884	8.10417	10.3363	30.188	29.3001	10.0177	6.6851	NKAIN1
ENSMMUG00000019406	76.2764	70.7453	74.838	72.0038	61.4671	80.0216	SNRNP40
ENSMMUG00000012156	84.3136	80.4863	81.0576	74.2613	67.6737	75.1824	ZCCHC17
ENSMMUG00000020987	19.4163	17.9055	12.8438	7.57192	24.0642	12.572
ENSMMUG00000013188	5.46745	9.79662	24.1201	19.988	14.6454	9.92787	SERINC2
ENSMMUG00000002927	0.0572276	0.0366787	0	0	0.217775	0.0997776
ENSMMUG00000022779	0.143202	0.486832	0.252831	0.658428	2.6133	2.59422	TINAGL1
ENSMMUG00000023395	0	0	0.40453	0.517336	0.70777	0.648554
ENSMMUG00000023396	0	0	0	0	0.0544438	0.0498888	HCRTR1
ENSMMUG00000023397	13.1331	16.5608	38.5315	33.4858	34.0818	42.9044
ENSMMUG00000023398	5.1392	5.49245	68.6184	58.5531	102.518	122.926	COL16A1
ENSMMUG00000023401	16.6408	28.1362	107.554	108.123	163.114	149.716	BAI2
ENSMMUG00000005466	0.343632	0.3776	0.101132	0.141092	0.272219	0.39911	SPOCD1
ENSMMUG00000012930	215.022	175.355	203.681	207.828	138.56	149.018	PTP4A2
ENSMMUG00000023438	111.234	103.215	269.72	261.725	173.894	182.443	KHDRBS1
ENSMMUG00000015650	15.046	18.5049	32.3118	34.8026	16.2787	18.3092	TMEM39B
ENSMMUG00000008455	116.803	107.017	74.6863	81.457	82.2102	69.7944	KPNA6
ENSMMUG00000015580	33.0185	38.3868	29.6824	34.4264	23.5742	24.9943	TXLNA
ENSMMUG00000032198	8.25988	10.2536	12.9955	13.4507	8.87435	9.7782
ENSMMUG00000015066	2.72291	3.7014	21.2378	15.2379	40.3429	37.6161	CCDC28B
ENSMMUG00000017718	29.2427	34.1512	12.4393	13.2156	14.4276	16.9123	IQCC
ENSMMUG00000008453	11.9591	13.9036	14.0068	10.3938	12.6854	15.3159	TMEM234
ENSMMUG00000006119	49.1875	49.7534	128.034	125.007	98.38	111.651	EIF3I
ENSMMUG00000009948	50.223	47.8216	64.8259	74.3083	49.925	68.647	HDAC1
ENSMMUG00000009951	251.504	246.279	1031.05	949.594	592.621	720.294	MARCKSL1
ENSMMUG00000000352	0.246109	0.330876	0	0	0	0	TSSK3
ENSMMUG00000001264	126.622	144.444	169.498	154.825	145.855	166.429	BSDC1
ENSMMUG00000032197	0	0.0242758	0	0	0	0.0498888
ENSMMUG00000032196	0	0	0	0	0	0
ENSMMUG00000019801	8.21756	11.8711	6.37134	5.50258	3.9744	3.84144
ENSMMUG00000020058	37.0909	33.8383	19.6703	19.4707	14.101	16.5631	ZBTB8A
ENSMMUG00000009939	21.7558	19.8354	18.9623	16.6959	29.0186	26.9399	ZBTB8OS
ENSMMUG00000027691	0	0	0	0	0	0	Y_RNA
ENSMMUG00000009940	113.035	94.5513	294.649	280.114	194.092	229.439	RBBP4
ENSMMUG00000007498	0.841129	1.11053	0.556228	0.940612	1.52443	1.09755	SYNC
ENSMMUG00000019743	14.7015	19.8642	74.1301	68.2414	43.9906	39.6117	KIAA1522
ENSMMUG00000019746	78.8559	72.6695	91.2214	82.7268	97.3456	86.7067	YARS
ENSMMUG00000000308	74.1546	68.3274	16.8891	19.6588	12.3043	12.9711	S100PBP
ENSMMUG00000000310	52.4304	66.2932	70.2365	63.068	95.2223	73.7855	FNDC5
ENSMMUG00000017302	1.49295	1.97602	34.0816	31.9808	88.3624	62.6104	HPCA
ENSMMUG00000017301	0.0572809	0.134312	1.26416	1.26983	2.50442	1.94566	TMEM54
ENSMMUG00000006282	18.6191	18.1461	18.8612	18.8122	19.6542	18.9078	RNF19B
ENSMMUG00000001988	0	0	0	0	0.0544438	0
ENSMMUG00000006284	63.8559	67.8261	81.2599	84.3258	60.2693	68.5971	AK2
ENSMMUG00000006285	2.14474	3.28704	4.39926	3.80948	7.45881	7.23387	ADC
ENSMMUG00000015097	4.28375	4.97919	20.1759	19.1414	26.5686	23.1484	TRIM62
ENSMMUG00000003267	20.5676	19.6813	85.6086	92.5092	80.7402	79.9218	ZNF362
ENSMMUG00000003268	0.102907	0.0242758	0	0.0470306	0.108888	0.0498888	A3GALT2
ENSMMUG00000003269	116.716	155.359	423.138	408.272	312.889	449.598	PHC2
ENSMMUG00000034579	7.76669	9.25868	0.455096	0.423275	0.544438	0.498888	7SK
ENSMMUG00000006389	37.9864	41.6054	12.8944	17.6835	13.3387	11.6241	ZSCAN20
ENSMMUG00000002741	18.3373	26.347	13.5012	15.7552	12.9032	11.2749	CSMD2
ENSMMUG00000006238	0.0858148	0.0366787	0	0	0	0	HMGB4
ENSMMUG00000035920	0	0	0	0	0	0
ENSMMUG00000000952	0	0.0366787	0.707927	0.564367	0.70777	0.498888	C1orf94
ENSMMUG00000032951	0	0	0	0	0	0	mml-mir-552
ENSMMUG00000001859	0	0	0.0505662	0.0470306	0	0	GJB5
ENSMMUG00000001860	0	0	0	0	0	0	GJB4
ENSMMUG00000022677	0	0	0.0505662	0.0470306	0	0	GJB3
ENSMMUG00000022679	0	0	0	1.0817	1.3611	2.84366
ENSMMUG00000012505	12.9125	14.6889	22.6537	17.8246	22.5398	22.2504
ENSMMUG00000004998	2.92371	3.78849	45.7624	47.4539	63.5904	36.8678	DLGAP3
ENSMMUG00000004999	0	0.0242758	0	0	0	0.149666
ENSMMUG00000005000	71.5554	67.7968	42.0711	41.0107	44.2628	42.9542	ZMYM6NB
ENSMMUG00000016479	80.7064	73.5073	25.3842	31.9338	16.9865	20.3047	ZMYM1
ENSMMUG00000032194	0.343419	0.161202	0.353963	0.188122	0.217775	0.349221	NDUFA1
ENSMMUG00000019154	826.745	672.208	457.826	458.407	277.772	336.699	SFPQ
ENSMMUG00000028280	0.492006	0.73617	0.0505662	0	0	0.0498888	SNORA62
ENSMMUG00000019793	433.744	416.209	244.184	249.45	203.674	211.329	ZMYM4
ENSMMUG00000032695	0.0286404	0.0501236	0	0	0	0	Y_RNA
ENSMMUG00000019806	127.935	129.906	116.252	105.49	132.462	129.611	KIAA0319L
ENSMMUG00000019811	0.285978	0.123481	0.40453	0.658428	0.489995	0.448999
ENSMMUG00000019812	6.53689	9.34778	88.238	72.1919	195.617	139.589	NCDN
ENSMMUG00000019815	0.17163	0.220584	15.4733	12.6042	8.76546	14.9167	TFAP2E
ENSMMUG00000013090	31.7764	27.5089	86.3165	87.0066	79.5969	87.5049	PSMB2
ENSMMUG00000032193	0	0	0	0	0	0
ENSMMUG00000011957	3.00876	5.16899	25.2325	21.493	24.3908	19.2571	C1orf216
ENSMMUG00000010961	40.7152	28.5158	11.3774	17.4954	0.272219	0.997776	CLSPN
ENSMMUG00000003343	132.912	132.671	63.0055	72.7563	55.7505	57.8211	AGO4
ENSMMUG00000033630	0	0	0	0	0	0
ENSMMUG00000006251	404.28	371.497	204.641	233.883	87.3824	101.723	AGO1
ENSMMUG00000006252	79.7978	78.6007	7.53437	9.40612	6.85992	6.88465	EIF2C3
ENSMMUG00000022500	42.6468	53.7778	248.735	235.717	204.981	167.177	MAP7D1
ENSMMUG00000012026	0.428668	0.467802	0.40453	0.376245	0.544438	0.897998
ENSMMUG00000012028	2.79734	3.2459	3.4385	3.05699	2.99441	5.38799	TEKT2
ENSMMUG00000012030	10.2838	15.2728	32.8175	31.6516	41.8673	45.5485	ADPRHL2
ENSMMUG00000012031	0.257498	0.718759	1.01132	1.36389	0.326663	0.349221	COL8A2
ENSMMUG00000022499	42.6947	41.9592	69.4274	68.8998	77.2014	78.9739	TRAPPC3
ENSMMUG00000014622	419.656	377.436	318.82	346.756	242.928	269.848	THRAP3
ENSMMUG00000011688	1.76786	3.31857	2.42718	1.92825	6.04327	3.74166	SH3D21
ENSMMUG00000011689	0.2228	0.414005	2.98341	5.6907	4.51884	5.08866	EVA1B
ENSMMUG00000010098	0.0572276	0.293942	0.455096	0.282183	0.925545	0.748332
ENSMMUG00000016212	20.9562	26.3764	89.2999	89.5933	77.6914	81.5183	STK40
ENSMMUG00000017338	5.61021	7.05338	25.4348	21.0697	28.4197	29.3845	LSM10
ENSMMUG00000035345	0	0	0	0	0	0	U4
ENSMMUG00000020432	11.5344	12.0427	20.3782	17.1662	35.2252	32.4776	OSCP1
ENSMMUG00000024139	0.0456796	0.0493376	0.0505662	0	0	0	SNORA63
ENSMMUG00000020433	27.9321	25.9383	42.5262	39.0354	41.214	46.8456
ENSMMUG00000020434	0	0.0852303	0.0505662	0.0940612	0	0.149666	CSF3R
ENSMMUG00000032192	0	0.0242758	0	0	0	0
ENSMMUG00000032191	0.0743201	0	0	0	0	0
ENSMMUG00000009679	14.5302	17.6001	32.1601	41.2458	24.4453	13.1208	GRIK3
ENSMMUG00000037183	0.0286404	0.0250618	0	0	0	0	5S_rRNA
ENSMMUG00000032190	0.0456796	0.0242758	0	0	0	0
ENSMMUG00000010323	1.54366	1.86808	1.61812	1.41092	0.326663	0.39911	ZC3H12A
ENSMMUG00000010326	0.84662	0.799995	0	0	0	0.0498888
ENSMMUG00000010328	60.3892	57.3986	74.3323	74.5435	61.8482	55.0273	MEAF6
ENSMMUG00000008421	45.4543	36.1184	36.6605	41.528	31.3052	37.7159	SNIP1
ENSMMUG00000008418	10.5785	11.1562	10.0121	11.9458	3.9744	5.48777	DNALI1
ENSMMUG00000008419	93.9165	88.6886	83.6871	84.1847	66.5304	73.8853	GNL2
ENSMMUG00000008420	0.0572809	0.146185	0.505662	0.188122	0.489995	1.99555	RSPO1
ENSMMUG00000022038	0.349017	0.480205	1.76982	1.17576	3.37552	2.49444
ENSMMUG00000022040	23.2851	29.7268	71.4501	58.506	85.2591	81.5682	MANEAL
ENSMMUG00000005372	9.14453	8.21496	18.0016	16.3196	16.1154	15.8147	YRDC
ENSMMUG00000005371	0.405925	1.19794	27.0529	22.1514	43.7729	46.1471
ENSMMUG00000023275	16.2689	15.5401	11.6302	12.228	12.2499	11.4245	MTF1
ENSMMUG00000032189	0	0.0250618	0	0	0	0
ENSMMUG00000023277	46.4113	42.519	32.4635	30.9461	35.8785	35.5208	INPP5B
ENSMMUG00000036026	0	0	0	0	0	0	SNORA63
ENSMMUG00000035358	0	0	0	0	0	0	U6
ENSMMUG00000023199	91.125	81.405	95.823	99.4697	83.8435	89.0515	SF3A3
ENSMMUG00000023200	0.246003	0.895782	0.606795	1.78716	2.12331	2.64411	FHL3
ENSMMUG00000020834	22.9237	21.5635	53.5496	44.9612	26.8953	34.9221	UTP11L
ENSMMUG00000032981	0	0	0	0.0470306	0.0544438	0	5S_rRNA
ENSMMUG00000027461	0	0	0	0	0	0	U6
ENSMMUG00000001895	0.0285872	0.0501236	0	0.141092	0.108888	0
ENSMMUG00000023634	56.3176	55.0097	62.7021	63.1621	73.2814	65.055	RRAGC
ENSMMUG00000010135	12.637	10.248	16.1306	16.7429	40.2884	26.0419	GJA9
ENSMMUG00000032188	0	0	0	0.0470306	0.163332	0.498888	RHBDL2
ENSMMUG00000035697	0.0572809	0	0	0	0	0	U6
ENSMMUG00000032187	0	0	0	0	0	0
ENSMMUG00000028406	0	0.0366787	0	0	0	0	Y_RNA
ENSMMUG00000009373	49.024	42.0726	43.0824	39.8819	34.9529	34.1239	AKIRIN1
ENSMMUG00000021561	4.4943	3.47887	48.3413	41.9513	34.0818	42.5551
ENSMMUG00000032186	567.79	547.319	45.2568	55.9194	42.0851	28.0375
ENSMMUG00000024498	0	0	0	0	0	0	U6
ENSMMUG00000035330	0	0	0	0	0	0	5S_rRNA
ENSMMUG00000032185	485.698	488.677	57.9994	70.5929	56.5127	39.462
ENSMMUG00000009562	1366.13	1314.62	387.59	412.082	367.278	358.351
ENSMMUG00000032184	137.637	139.522	21.7435	29.159	8.4388	9.27931	KIAA0754
ENSMMUG00000036469	0	0	0	0	0	0
ENSMMUG00000007493	0.279975	0.402406	0.556228	0.564367	0.598882	0.648554
ENSMMUG00000007497	137.929	122.994	140.321	139.116	115.748	123.076	PABPC4
ENSMMUG00000025148	1.44738	2.33272	0.151699	0.0940612	0.108888	0.199555	SNORA55
ENSMMUG00000018861	7.09746	9.85556	62.5504	77.5064	7.89436	9.92787	HEYL
ENSMMUG00000018863	0.114509	0.0868023	0	0.282183	0.544438	0.548777	NT5C1A
ENSMMUG00000018866	0.675556	1.41477	11.5291	7.90114	21.7775	18.2593	HPCAL4
ENSMMUG00000036124	0	0	0	0	0	0	U7
ENSMMUG00000018869	22.1008	26.2949	32.3118	28.9238	31.6319	39.2625	PPIE
ENSMMUG00000032182	0.177174	0.22084	0.202265	0.0470306	0.489995	0.249444
ENSMMUG00000032181	0.102854	0	0.151699	0.0940612	0.544438	0.448999
ENSMMUG00000016220	82.3869	74.8683	20.631	19.7058	19.8176	28.1373	TRIT1
ENSMMUG00000016242	0.188722	0.0242758	0	0	0	0
ENSMMUG00000025964	0.9663	0.989914	0	0	0	0	Y_RNA
ENSMMUG00000016222	0	0	0.0505662	0.0470306	0.108888	0.0997776	TXN
ENSMMUG00000016223	13.8663	15.4299	29.9352	26.2901	5.28105	12.9711	MYCL
ENSMMUG00000027350	0	0	0	0	0	0	Y_RNA
ENSMMUG00000011264	8.80113	10.9995	16.0801	13.3567	18.8376	18.3591	MFSD2A
ENSMMUG00000009188	193.694	179.278	225.323	220.762	201.061	196.961	CAP1
ENSMMUG00000009189	45.552	45.9379	59.3142	62.7388	76.2214	75.5316	PPT1
ENSMMUG00000027950	0.611952	0.749085	0.0505662	0	0	0	U6
ENSMMUG00000032180	343.121	294.975	137.54	137.706	92.119	108.458	RLF
ENSMMUG00000024679	0.188722	0.331918	0	0	0	0.0997776	Y_RNA
ENSMMUG00000005992	76.1886	68.2647	51.1224	51.7807	50.415	52.034	ZMPSTE24
ENSMMUG00000018664	3.89669	10.1355	38.8349	30.2877	91.4657	79.7223	COL9A2
ENSMMUG00000013839	57.1634	52.6245	98.6041	89.17	137.797	120.332	SMAP2
ENSMMUG00000005836	47.6769	45.7699	19.1646	19.7528	8.98323	11.3746	ZFP69B
ENSMMUG00000016199	35.263	33.379	21.2378	19.1885	13.7743	17.2116	ZNF642
ENSMMUG00000020398	37.0231	34.9663	6.37134	7.10162	4.8455	5.23832	DEM1
ENSMMUG00000009234	17.1475	18.1518	8.49512	7.00756	8.16658	8.03209	ZNF684
ENSMMUG00000012212	213.715	247.425	261.63	303.771	169.211	134.35	RIMS3
ENSMMUG00000014970	22.4399	25.043	54.4092	52.4861	48.1284	55.626	NFYC
ENSMMUG00000032681	0.382989	0.440382	0	0.0470306	0	0	mml-mir-30e
ENSMMUG00000026870	0.114402	0.441698	0	0.0470306	0.0544438	0	mml-mir-30c-1
ENSMMUG00000019536	0.22907	0.219268	0.101132	0.282183	1.14332	0.648554	KCNQ4
ENSMMUG00000017101	158.706	141.209	103.509	99.5167	66.2582	68.0483	CTPS
ENSMMUG00000017103	2.33941	2.37125	1.46642	1.50498	0.816658	1.84588
ENSMMUG00000017104	90.7806	98.15	83.9399	87.5239	91.3023	88.0537	SCMH1
ENSMMUG00000032179	4.38011	4.61593	0.0505662	0.0940612	0.108888	0.0498888
ENSMMUG00000016214	0.246056	0.18705	2.02265	0.84655	1.30665	0.448999	EDN2
ENSMMUG00000016215	20.9648	22.319	18.8106	22.3866	20.0898	15.9145	HIVEP3
ENSMMUG00000032178	0	0	0	0	0	0
ENSMMUG00000018965	0	0	0	0.0470306	0	0	GUCA2B
ENSMMUG00000014550	0	0	0	0	0	0	GUCA2A
ENSMMUG00000014138	98.2908	95.8513	58.05	61.469	42.1395	42.8046	FOXJ3
ENSMMUG00000013125	4.45524	7.4907	21.3389	15.9904	43.8273	19.9056	RIMKLA
ENSMMUG00000001034	3.85906	4.09234	3.03397	2.7748	4.35551	4.63966	ZMYND12
ENSMMUG00000013126	32.9689	28.81	43.3352	37.1542	57.2749	57.1725	PPCS
ENSMMUG00000013127	6.14161	6.84187	3.69133	4.04463	2.83108	1.99555
ENSMMUG00000013128	10.9902	12.4831	14.7148	14.9557	10.5077	8.38132	CCDC30
ENSMMUG00000027357	0.0572276	0.0868023	0	0	0	0.0498888	U6
ENSMMUG00000013129	20.5081	20.4966	36.0031	33.0155	26.0242	30.1328	PPIH
ENSMMUG00000013136	133.18	125.728	828.173	756.769	655.667	685.921	YBX1
ENSMMUG00000022385	0	0.0485516	0.556228	0.188122	0.381107	0.498888	CLDN19
ENSMMUG00000022381	25.1574	29.2288	25.5359	25.3495	15.1898	23.5974	LEPRE1
ENSMMUG00000016111	23.4149	21.6423	29.025	23.8915	43.8817	54.6781	C1H1ORF50
ENSMMUG00000012401	39.4291	36.8964	39.1382	37.1071	26.5686	34.4731	CCDC23
ENSMMUG00000012402	0.572063	0.914025	1.31472	1.78716	0.217775	0.39911
ENSMMUG00000020414	28.6704	32.59	20.2771	18.436	20.3076	27.5885	ZNF691
ENSMMUG00000000373	423.662	479.589	885.364	1098.21	729.166	912.366	SLC2A1
ENSMMUG00000027894	0.389152	0.294198	0	0.0470306	0	0	U6
ENSMMUG00000036088	0	0.0366787	0	0	0	0	U6
ENSMMUG00000002640	30.205	31.8993	62.3987	54.3203	64.4071	71.6902	EBNA1BP2
ENSMMUG00000002642	1.195	1.94325	0.455096	0.84655	1.19776	1.24722	WDR65
ENSMMUG00000025299	0	0	0	0	0	0	5S_rRNA
ENSMMUG00000027444	0	0	0	0	0	0	U6
ENSMMUG00000002644	0.102907	0.232201	0	0	0	0
ENSMMUG00000012766	0.0286404	0.159374	0.0505662	0.0940612	0.108888	0.0997776	TMEM125
ENSMMUG00000002647	0	0	0	0.0470306	0.0544438	0	C1ORF210
ENSMMUG00000010660	0.171843	0.232457	0.353963	5.50258	9.03768	11.9234	TIE1
ENSMMUG00000003148	0.0571743	0.0366787	0.202265	0.282183	0.217775	0.39911	MPL
ENSMMUG00000003149	38.0853	44.9203	94.5083	125.478	1.95998	7.63298	CDC20
ENSMMUG00000003152	15.3026	16.5414	18.1027	15.1438	22.9209	24.8446	ELOVL1
ENSMMUG00000023671	19.8433	21.8477	27.3563	23.9856	34.0818	38.4643	MED8
ENSMMUG00000023674	91.9521	122.363	71.1972	75.9544	68.0548	69.7944	C1ORF84
ENSMMUG00000023675	8.73938	11.8229	20.9344	23.2801	28.2564	31.1306	HYI
ENSMMUG00000012477	392.566	544.996	788.934	955.332	383.285	514.802	PTPRF
ENSMMUG00000012479	189.796	183.645	161.256	155.295	147.706	162.737	KDM4A
ENSMMUG00000032167	0.526244	0.366513	0	0	0	0
ENSMMUG00000032166	0	0.0242758	0	0	0.0544438	0.0498888
ENSMMUG00000032165	0.0742668	0.22137	0	0	0	0
ENSMMUG00000015555	26.9693	28.8202	64.5731	61.6571	59.9971	66.2523	ST3GAL3
ENSMMUG00000037367	0.909019	0.516098	0	0	0	0	U6
ENSMMUG00000032163	0	0.0366787	0	0	0	0
ENSMMUG00000015565	0.440269	0.258305	0.606795	0.329214	0.489995	0.848109	ARTN
ENSMMUG00000015142	31.8486	40.6247	88.5414	88.9819	109.759	113.098	IPO13
ENSMMUG00000015150	2.95099	3.62032	18.4061	18.7182	22.3764	24.6949	DPH2
ENSMMUG00000015154	19.1641	25.2527	116.909	87.618	144.875	143.33	ATP6V0B
ENSMMUG00000015155	11.2743	18.0176	78.7316	68.8998	53.1916	60.0661	B4GALT2
ENSMMUG00000015156	1.4649	1.66287	4.80379	4.46791	4.73661	5.83699	CCDC24
ENSMMUG00000015158	7.43014	10.2378	44.8017	29.5822	109.432	167.177	SLC6A9
ENSMMUG00000005986	0	0	0	0	0	0.0498888	KLF17
ENSMMUG00000028192	0	0	0	0	0	0	Y_RNA
ENSMMUG00000011645	18.9134	20.0629	53.0945	51.9688	59.7249	71.0416	DMAP1
ENSMMUG00000011651	30.0412	35.3269	78.3776	68.3825	80.0869	79.0737	ERI3
ENSMMUG00000036059	0.131494	0.270452	0	0	0	0
ENSMMUG00000024659	0	0	0	0	0	0	U6
ENSMMUG00000023784	12.4397	15.9159	45.1556	43.2681	54.1716	51.6349	RNF220
ENSMMUG00000014820	4.71715	6.50454	14.917	12.4161	24.9897	19.1573	TMEM53
ENSMMUG00000003278	17.6539	17.9332	48.7964	44.2558	55.5327	59.7169
ENSMMUG00000013341	7.25483	7.44277	2.62944	1.2228	3.48441	3.79155	C1orf228
ENSMMUG00000027468	0.0286404	0.0250618	0	0	0	0	U5
ENSMMUG00000021929	60.202	61.5862	37.773	54.5084	1.57887	4.24055	KIF2C
ENSMMUG00000015270	61.7535	80.3509	375.1	336.739	208.084	275.486	RPS8
ENSMMUG00000026062	1.92183	2.08761	0.353963	0.329214	0.326663	0.199555	SNORD46
ENSMMUG00000026127	0.949933	1.09262	0	0.141092	0.163332	0.0498888	SNORD38
ENSMMUG00000025160	0.926165	0.877538	0.0505662	0.0470306	0	0.249444	snosnR61
ENSMMUG00000021052	0.320216	0.344851	1.92152	1.55201	2.01442	3.19288	BEST4
ENSMMUG00000006582	13.3834	16.4679	19.4174	16.5077	8.60213	8.63076	PLK3
ENSMMUG00000006580	0	0.0250618	0	0	0	0.0498888	TCTEX1D4
ENSMMUG00000028099	0	0.0501236	0	0	0	0	U5
ENSMMUG00000020973	3.15842	5.55672	32.1601	35.9314	7.34992	9.02987	PTCH2
ENSMMUG00000005342	61.3157	59.6714	41.0092	37.6715	45.4606	44.0019	EIF2B3
ENSMMUG00000035990	0	0	0	0	0	0	5S_rRNA
ENSMMUG00000012993	44.2176	55.4662	64.3202	55.8723	68.9803	65.7035	HECTD3
ENSMMUG00000016623	11.9639	17.5191	37.9752	29.206	40.2884	41.2081	UROD
ENSMMUG00000013001	94.6171	102.805	79.5912	79.1054	41.1051	42.5052	ZSWIM5
ENSMMUG00000032161	0.0285872	0	0	0	0	0
ENSMMUG00000020078	1.08692	1.29024	2.12378	2.25747	7.45881	6.6851	HPDL
ENSMMUG00000020079	6.54892	8.01912	16.8891	15.7082	21.1242	27.0397	MUTYH
ENSMMUG00000020081	19.3603	23.9077	21.8952	24.1737	22.812	25.5929	TOE1
ENSMMUG00000020083	0.949581	1.23826	1.11246	0.705459	6.75104	6.28599	TESK2
ENSMMUG00000037354	0.0456796	0.0366787	0	0	0.0544438	0	snoU13
ENSMMUG00000015950	11.6955	12.9413	13.8046	13.7329	14.2643	15.0664	MMACHC
ENSMMUG00000006221	184.849	192.625	170.054	188.64	76.8747	78.3753	PRDX1
ENSMMUG00000023431	338.028	274.269	268.658	298.926	117.109	127.017	NASP
ENSMMUG00000023432	6.27972	8.55459	0.505662	0.564367	0.489995	1.54655	CCDC17
ENSMMUG00000001960	176.914	159.162	87.8841	92.321	87.4368	86.6568	GPBP1L1
ENSMMUG00000001831	97.5083	80.9727	45.459	50.1816	31.9585	34.4731	IPP
ENSMMUG00000015371	110.89	138.392	123.028	120.022	105.73	101.424	MAST2
ENSMMUG00000032155	0.406244	0.257007	0	0	0	0.0498888
ENSMMUG00000015080	433.288	403.402	126.871	129.475	99.36	99.578	PIK3R3
ENSMMUG00000032153	0	0	0	0	0	0
ENSMMUG00000016452	0.903422	0.861717	1.76982	0.470306	1.19776	1.04766	TSPAN1
ENSMMUG00000015078	54.2607	69.7462	120.196	101.586	139.05	149.317	POMGNT1
ENSMMUG00000005838	0.606568	1.42273	1.06189	0.940612	1.41554	1.04766	LURAP1
ENSMMUG00000011568	13.8294	15.028	6.87701	10.2527	0.163332	0.598665	RAD54L
ENSMMUG00000032149	17.8197	23.5544	42.5768	37.3893	39.0362	40.36	LRRC41
ENSMMUG00000004204	5.24922	5.90764	7.88833	6.72537	13.1754	11.8236
ENSMMUG00000002717	24.8188	22.4365	17.4959	18.53	23.1386	20.7537	NSUN4
ENSMMUG00000002714	5.13016	7.26701	18.5578	14.5324	48.8906	48.2425	FAAH
ENSMMUG00000032147	0.274697	0.196308	0.101132	0.0470306	0.272219	0.0498888
ENSMMUG00000014634	0	0	0.505662	0	0.925545	1.347	DMBX1
ENSMMUG00000032146	0	0	0	0	0	0
ENSMMUG00000020162	8.15554	8.06448	9.00079	6.25507	10.2899	8.78043	MKNK1
ENSMMUG00000020163	0.7435	0.855191	2.17435	1.97528	2.50442	2.14522	MOB3C
ENSMMUG00000032145	6.54683	6.10909	8.29286	5.45555	5.3355	6.48554
ENSMMUG00000004863	57.1085	51.3579	56.0779	57.1422	49.2172	42.1061	ATPAF1
ENSMMUG00000004864	0	0.0250618	0.0505662	0	0	0.0498888	TEX38
ENSMMUG00000004866	94.9268	91.5067	62.7021	72.333	61.5215	57.5717
ENSMMUG00000019873	0	0	0	0	0.598882	0	CYP4B1
ENSMMUG00000019871	0	0	0	0	0	0
ENSMMUG00000032143	0	0	0	0	0	0
ENSMMUG00000018865	0	0	0	0	0	0
ENSMMUG00000018867	11.1313	14.4312	25.2325	20.0821	31.3052	18.1096	CYP4X1
ENSMMUG00000018862	0.0286404	0	0.0505662	0	0.108888	0.0498888
ENSMMUG00000017869	0	0	0	0	0	0	PDZK1IP1
ENSMMUG00000017870	0.0285872	0.0242758	0.202265	0.0470306	0.272219	0.0498888	TAL1
ENSMMUG00000020389	84.7252	74.0533	25.2831	36.966	6.04327	7.53321	STIL
ENSMMUG00000017375	54.5808	48.5517	97.8456	80.8456	132.571	126.568	CMPK1
ENSMMUG00000018556	0.491953	0.390003	5.61285	4.42087	3.15774	7.33365	FOXD2
ENSMMUG00000022671	0	0.0250618	0.0505662	0	0	0.0498888
ENSMMUG00000032140	0	0.0242758	0.151699	0.0470306	0.217775	0.149666
ENSMMUG00000032139	0	0	0.101132	0	0	0.0997776
ENSMMUG00000004348	0	0.0736134	0	0	0	0
ENSMMUG00000007558	0	0.0250618	0	0	0	0	SLC5A9
ENSMMUG00000001234	0	0.0242758	0	0	0.0544438	0
ENSMMUG00000009282	72.6461	57.9059	39.3911	39.7879	66.6937	51.136	SPATA6
ENSMMUG00000024035	0	0	0	0	0	0	U6
ENSMMUG00000008828	10.9846	11.367	6.11851	7.66598	18.3476	19.5065	AGBL4
ENSMMUG00000019137	22.3769	22.4968	55.2689	47.5479	45.8417	59.2679	BEND5
ENSMMUG00000036413	0	0	0	0	0	0	snoU13
ENSMMUG00000000463	0	0	0	0	0	0
ENSMMUG00000021933	156.052	150.62	95.3173	89.123	72.4103	45.1493	ELAVL4
ENSMMUG00000032138	0.119946	0.0743994	0.151699	0.0470306	1.03443	0.548777
ENSMMUG00000004651	0	0.0366787	0	0	0	0
ENSMMUG00000013266	0.0285872	0.0242758	0.0505662	0.0470306	0	0
ENSMMUG00000019055	0	0	0.0505662	0.0940612	0.0544438	0	DMRTA2
ENSMMUG00000019056	120.023	117.321	89.7045	89.8284	93.099	91.9949	FAF1
ENSMMUG00000024094	1.3263	1.02164	0	0	0	0	Y_RNA
ENSMMUG00000023990	0	0	0	0	0	0	U6
ENSMMUG00000032137	2.10506	2.17834	0	0	0	0
ENSMMUG00000019057	17.3753	17.7093	47.4817	66.125	6.64215	20.8036	CDKN2C
ENSMMUG00000024738	0	0.0250618	0	0	0	0	Y_RNA
ENSMMUG00000006651	0	0	0	0	0	0	C1ORF185
ENSMMUG00000006653	0.0285872	0	0.151699	0	0.0544438	0
ENSMMUG00000034906	0	0	0	0	0	0	Y_RNA
ENSMMUG00000035619	0	0.0250618	0	0	0	0	snoU13
ENSMMUG00000012112	219.302	194.219	340.816	296.763	447.147	391.278	RNF11
ENSMMUG00000004564	3.26474	4.40238	1.97208	1.50498	9.47323	3.74166	TTC39A
ENSMMUG00000012055	150.692	142.035	82.6252	87.3828	74.7514	56.1748	EPS15
ENSMMUG00000028029	0	0	0	0	0	0	U6
ENSMMUG00000035887	0	0	0	0	0	0	U6
ENSMMUG00000032134	0.0913593	0	0	0	0	0
ENSMMUG00000004735	128.7	120.474	68.6689	62.2215	95.9845	90.8475	OSBPL9
ENSMMUG00000033160	0	0	0	0	0	0	SNORA26
ENSMMUG00000004738	265.648	229.812	201.709	196.447	197.794	196.362	NRD1
ENSMMUG00000033013	0.114455	0.0743994	0	0	0	0	mml-mir-761
ENSMMUG00000004743	0.131494	0.100247	9.75928	8.55957	9.691	9.22942
ENSMMUG00000014035	28.4787	28.6471	36.5594	33.815	16.2243	7.43343	RAB3B
ENSMMUG00000014036	0	0	0	0	0	0
ENSMMUG00000008822	2.73457	5.23648	20.2771	19.0474	19.3276	18.0099	KTI12
ENSMMUG00000003636	90.1101	78.718	115.139	103.985	90.5401	90.3486
ENSMMUG00000014503	4.76334	4.01348	0	0.141092	0.108888	0.0997776
ENSMMUG00000014327	268.612	254.191	86.6199	93.779	84.8235	82.6158
ENSMMUG00000032126	31.7669	30.9432	32.059	28.7827	30.7608	34.6228
ENSMMUG00000014329	18.9886	26.2861	22.3503	23.3742	31.9585	31.4798	CC2D1B
ENSMMUG00000014330	24.2564	26.9019	17.1419	26.2431	2.93997	4.4401	ORC1
ENSMMUG00000014333	104.149	84.2362	117.314	128.582	113.624	126.917	PRPF38A
ENSMMUG00000036521	0.480298	0.635905	0	0.0470306	0.0544438	0.0997776	snoU13
ENSMMUG00000017023	815.189	744.571	186.741	218.457	108.017	130.659	ZCCHC11
ENSMMUG00000019676	25.8381	28.0044	31.4522	40.1171	14.6454	22.001	GPX7
ENSMMUG00000002602	0.217416	0.418465	0.202265	0.423275	0.326663	0.199555	FAM159A
ENSMMUG00000001434	136.769	129.825	64.7753	67.8181	58.8538	52.8322	ZYG11B
ENSMMUG00000034993	0.697308	0.459585	0	0	0	0.0498888	U4
ENSMMUG00000025663	0	0.0485516	0	0	0	0	U6
ENSMMUG00000032122	0	0	0	0	0	0
ENSMMUG00000032121	3.25989	2.63453	0.40453	0.470306	0.70777	0.448999	ZYG11A
ENSMMUG00000004951	1.44598	2.16163	1.31472	1.0817	1.3611	2.09533	ECHDC2
ENSMMUG00000004952	144.246	125.087	211.518	173.637	256.376	272.792	SCP2
ENSMMUG00000007604	0.663635	0.775189	10.0121	4.65603	7.40436	7.38354	PODN
ENSMMUG00000007605	1.64111	0.53723	64.4719	17.2132	141.5	158.946	SLC1A7
ENSMMUG00000007606	14.9068	17.0195	22.7548	20.1291	27.9841	26.0918	CPT2
ENSMMUG00000007608	26.9131	29.8866	39.9979	36.0254	31.523	38.7137	C1H1ORF123
ENSMMUG00000007611	36.5117	30.0072	37.9247	38.377	22.9753	34.0242	MAGOH
ENSMMUG00000007612	253.325	237.432	171.015	150.968	167.143	153.608	LRP8
ENSMMUG00000019081	0.0913593	0.173605	0.101132	0.188122	0.381107	0.299333	DMRTB1
ENSMMUG00000011608	0.0286404	0.110292	0.606795	0.329214	1.79665	1.49666	GLIS1
ENSMMUG00000037336	0.0571743	0	0	0	0	0	U7
ENSMMUG00000003546	53.0718	50.8087	28.5193	33.2977	21.1242	22.899
ENSMMUG00000001413	33.4436	34.6788	35.5986	26.5723	44.8073	46.7957	YIPF1
ENSMMUG00000001415	0	0	0.101132	0.188122	0.653326	0.598665	DIO1
ENSMMUG00000001416	16.2954	15.0816	19.114	15.0498	16.6598	18.2593	HSPB11
ENSMMUG00000007182	37.456	36.6653	48.0885	42.9389	47.5839	50.8866	LRRC42
ENSMMUG00000032096	0	0	0	0	0	0	LDLRAD1
ENSMMUG00000007183	162.128	154.991	270.681	243.571	269.551	322.88	TMEM59
ENSMMUG00000014218	109.539	100.089	45.2062	52.6743	25.3708	25.3435	TCEANC2
ENSMMUG00000015947	0	0	0	0	0	0	CDCP2
ENSMMUG00000032090	0.360511	0.892912	1.92152	2.21044	1.63332	1.59644
ENSMMUG00000015949	4.98742	6.64047	8.69739	10.817	11.5965	10.1773	CYB5RL
ENSMMUG00000020972	39.5466	39.7818	64.7248	64.7141	56.7849	64.606	MRPL37
ENSMMUG00000020976	94.5123	79.9245	310.173	312.33	184.728	230.536	SSBP3
ENSMMUG00000013679	2.28735	4.40121	6.87701	7.47786	9.90878	13.2205	ACOT11
ENSMMUG00000013680	0.114455	0.148013	0.809059	0.423275	0.108888	0.0498888	FAM151A
ENSMMUG00000009114	4.1522	5.28024	1.41585	0.79952	1.3611	1.347
ENSMMUG00000032086	0.20011	0.464402	0.151699	0.0940612	0.272219	0.299333
ENSMMUG00000032085	1.11483	1.75646	0.910192	0.658428	1.30665	1.59644	C1ORF175
ENSMMUG00000006754	35.9663	33.9364	33.9805	34.6615	26.9497	30.8313	TTC4
ENSMMUG00000032084	6.79928	9.22915	8.69739	10.4408	12.5221	13.1208	PARS2
ENSMMUG00000021574	0.0858148	0.170461	0	0.0470306	0.435551	0.897998	TTC22
ENSMMUG00000021575	0	0	0	0	0	0.0498888	C1orf177
ENSMMUG00000021577	37.7603	55.3076	105.582	99.7519	53.5727	26.9898	DHCR24
ENSMMUG00000004715	0	0	0	0.0470306	0	0
ENSMMUG00000008552	0.160188	0.110292	1.51699	0.84655	4.02884	2.69399	TMEM61
ENSMMUG00000005735	0	0.0242758	0.0505662	0	0.0544438	0.0498888	BSND
ENSMMUG00000005736	0.640433	0.637221	0.202265	0.0940612	0.0544438	0.149666	PCSK9
ENSMMUG00000005740	514.965	509.419	155.845	175.189	118.252	112.3
ENSMMUG00000005743	73.8459	70.1006	16.4846	21.9163	10.4532	8.33143
ENSMMUG00000032083	0	0.0366787	0	0	0.0544438	0
ENSMMUG00000032082	0	0	0	0	0	0
ENSMMUG00000008258	0	0	0	0	0	0
ENSMMUG00000034686	0.0285872	0	0	0	0	0	7SK
ENSMMUG00000037075	0	0	0	0	0	0	U6
ENSMMUG00000036024	0	0	0	0	0	0	Y_RNA
ENSMMUG00000032081	0	0	0.0505662	0	0	0
ENSMMUG00000014233	0	0.0366787	0	0	0	0
ENSMMUG00000032080	0	0.0250618	0	0	0.0544438	0
ENSMMUG00000002200	161.378	187.738	87.9852	114.99	85.8035	92.5936	PPAP2B
ENSMMUG00000010406	42.9194	38.3649	11.8325	12.0869	16.0065	11.3746	PRKAA2
ENSMMUG00000010408	0	0.0493376	0.101132	0.329214	0.0544438	0.249444	C1orf168
ENSMMUG00000022992	0	0.0242758	0	0	0	0	C8A
ENSMMUG00000022993	0.0456796	0.0242758	0.0505662	0	0	0	C8B
ENSMMUG00000033747	0	0	0	0	0	0
ENSMMUG00000022995	38.3778	36.9645	81.715	63.2561	96.5289	81.0194	DAB1
ENSMMUG00000018397	2.27039	1.7424	0.353963	0.564367	0.489995	0.498888
ENSMMUG00000032075	1.30398	1.59568	0	0	0	0
ENSMMUG00000004957	0	0.0242758	0	0	0	0
ENSMMUG00000022762	21.2937	16.3048	7.23097	7.90114	10.3443	12.0232	OMA1
ENSMMUG00000022763	0	0	0.0505662	0	0.108888	0.149666	TACSTD2
ENSMMUG00000011800	171.494	148.063	35.2447	35.1318	28.3652	27.7382	MYSM1
ENSMMUG00000037288	0	0	0	0	0	0	Y_RNA
ENSMMUG00000032072	53.9992	56.5915	99.0086	140.01	52.4294	90.149	JUN
ENSMMUG00000032071	0.171789	0.0860163	0	0	0	0
ENSMMUG00000032070	0.0286404	0	0	0	0	0.0498888
ENSMMUG00000002387	18.8136	18.9627	13.0461	11.8047	11.7054	13.4201	FGGY
ENSMMUG00000012850	46.3983	44.7558	29.2778	26.3371	58.7449	65.1548	HOOK1
ENSMMUG00000015972	1.45196	1.14369	2.52831	0.752489	9.691	16.0143	CYP2J2
ENSMMUG00000006756	0.669286	0.507625	0	0.329214	0.108888	0.0498888	C1ORF87
ENSMMUG00000013840	33.4835	37.8996	16.4846	17.2132	25.5886	34.1239	NFIA
ENSMMUG00000010931	38.4504	33.5453	46.5209	36.919	55.3694	59.9663	TM2D1
ENSMMUG00000032066	9.65498	13.5554	0.556228	1.03467	0.816658	0.748332
ENSMMUG00000003113	38.9661	44.2556	2.22491	3.76245	2.2322	2.89355
ENSMMUG00000024138	0.234402	0.418721	0	0	0	0	U6
ENSMMUG00000036666	0.291736	0.344851	0	0	0	0	U6
ENSMMUG00000032065	0.217416	0.49025	0	0	0.0544438	0.0498888
ENSMMUG00000032064	33.0184	35.1635	14.6136	16.5077	25.1531	20.2548
ENSMMUG00000032063	0.0286404	0.0366787	0	0	0	0
ENSMMUG00000006486	0.114562	0	0	0	0.0544438	0
ENSMMUG00000006485	23.4342	19.2788	4.197	17.8716	0	0	L1TD1
ENSMMUG00000033271	0.171843	0.183394	0	0.0470306	0	0	Y_RNA
ENSMMUG00000010351	16.0045	17.3903	56.4319	83.7615	90.1046	36.1694	KANK4
ENSMMUG00000024818	0.0572809	0.0733574	0	0	0	0	U6
ENSMMUG00000002339	276.591	219.09	184.971	233.037	113.57	129.362	USP1
ENSMMUG00000002340	558.249	557.221	148.968	149.651	121.192	119.035	DOCK7
ENSMMUG00000000386	87.8455	75.0277	41.1103	39.3646	31.6319	37.4166	ATG4C
ENSMMUG00000034436	0.0456796	0	0	0	0	0	5S_rRNA
ENSMMUG00000035526	0	0	0	0	0	0	7SK
ENSMMUG00000035870	0	0	0	0	0	0	U7
ENSMMUG00000022350	0.0858681	0	0.303397	0.0940612	0.217775	0.0498888	FOXD3
ENSMMUG00000034970	0	0	0	0	0	0	Y_RNA
ENSMMUG00000032060	0.0571743	0.0485516	0	0	0	0
ENSMMUG00000020046	47.5633	43.0047	12.591	11.1462	14.3732	16.0143	ALG6
ENSMMUG00000020047	61.7004	57.6878	30.5926	34.2383	12.141	15.4156	ITGB3BP
ENSMMUG00000020048	61.9465	57.332	35.548	30.9461	32.7752	41.6571	EFCAB7
ENSMMUG00000037003	0	0	0	0	0	0	U7
ENSMMUG00000020049	49.8461	46.4416	86.4177	76.942	97.1278	78.5249	PGM1
ENSMMUG00000004668	35.4695	45.8193	10.3155	15.8493	10.7254	14.0187	ROR1
ENSMMUG00000028059	0	0	0	0	0	0	Y_RNA
ENSMMUG00000012538	0.571305	0.247218	0	0	0	0.0997776	UBE2U
ENSMMUG00000036581	0	0	0	0	0	0	U7
ENSMMUG00000007577	72.9798	94.3968	58.7074	58.9763	52.6472	42.7547	CACHD1
ENSMMUG00000018565	90.162	89.6374	33.4243	36.6368	37.8929	31.829	RAVER2
ENSMMUG00000018566	213.635	218.328	208.484	224.994	266.72	198.158	JAK1
ENSMMUG00000035355	0.12	0.0852303	0	0	0	0.0498888	U6
ENSMMUG00000027055	0.61723	0.62586	0.0505662	0.0470306	0.0544438	0.149666	mml-mir-101-1
ENSMMUG00000019249	0	0	0	0	0	0
ENSMMUG00000001079	2.06998	1.12267	8.04003	7.90114	15.1898	6.83476	AK4
ENSMMUG00000032053	0.0858681	0.0733574	0	0	0	0
ENSMMUG00000021424	0.772087	0.75913	0.101132	0	0.0544438	0
ENSMMUG00000017259	137.797	144.046	197.006	163.149	328.296	236.124	DNAJC6
ENSMMUG00000034409	0.314512	0.220584	0.0505662	0	0	0	U2
ENSMMUG00000003264	47.4711	47.2211	34.0311	30.2877	35.4974	37.7159	LEPROT
ENSMMUG00000003265	1.5838	1.95933	0.353963	0.282183	5.49883	4.24055	LEPR
ENSMMUG00000036975	0	0	0	0	0	0	snoU13
ENSMMUG00000007490	133.484	153.255	177.083	156.988	166.326	120.182	PDE4B
ENSMMUG00000026260	0	0	0	0	0	0	U4
ENSMMUG00000000637	340.893	306.314	103.61	101.962	194.637	182.393	SGIP1
ENSMMUG00000000638	1.75621	2.33563	1.66869	2.06935	2.44997	2.19511	TCTEX1D1
ENSMMUG00000000640	0	0	0	0.0470306	0	0	INSL5
ENSMMUG00000000641	17.3982	17.2853	5.71398	5.73773	5.44438	7.63298	WDR78
ENSMMUG00000000643	99.7344	89.0987	49.6055	54.8377	37.4029	40.0607	MIER1
ENSMMUG00000000645	56.6787	55.9299	15.0687	13.6389	11.9776	11.9234	SLC35D1
ENSMMUG00000000647	1.20729	0.638793	0.455096	0.658428	0.381107	0.748332	C1orf141
ENSMMUG00000037202	0	0	0.0505662	0.0470306	0	0	SNORA31
ENSMMUG00000000648	0.0286404	0	0	0	0	0.0498888	IL23R
ENSMMUG00000037162	0	0	0	0	0	0	U6
ENSMMUG00000036006	0	0	0	0	0	0	U4atac
ENSMMUG00000000651	0	0.0250618	0	0	0	0.0498888	IL12RB2
ENSMMUG00000000652	519.148	462.369	576.455	588.4	490.593	490.806	SERBP1
ENSMMUG00000034895	0	0	0	0	0	0	U6
ENSMMUG00000027592	0.0571743	0	0	0	0	0	U6
ENSMMUG00000014808	103.147	74.7311	84.749	104.737	34.0274	34.7725	GADD45A
ENSMMUG00000014807	9.28572	15.4066	10.6189	23.7504	19.0553	14.7172	GNG12
ENSMMUG00000036335	0.0285872	0	0	0	0	0	U7
ENSMMUG00000013333	0.748938	0.812635	0.303397	0.141092	6.53326	6.58532	DIRAS3
ENSMMUG00000022908	0.423284	0.925624	0.758493	3.33917	3.04886	5.13854	WLS
ENSMMUG00000033718	0	0	0	0	0	0
ENSMMUG00000014012	0	0.0366787	0	0	0	0
ENSMMUG00000002752	4.60232	4.14801	1.76982	2.49262	0.217775	0.0498888	RPE65
ENSMMUG00000017766	93.8274	85.1829	25.5359	35.2259	0.272219	1.14744	DEPDC1
ENSMMUG00000007527	1.28129	2.28392	4.197	4.32681	4.79106	3.9911
ENSMMUG00000032023	0	0	1.06189	0.987642	1.57887	1.54655
ENSMMUG00000021917	30.7824	42.1473	13.2989	11.4755	14.101	13.0709	LRRC7
ENSMMUG00000021921	144.33	148.661	82.1195	66.078	89.8323	79.5726	LRRC40
ENSMMUG00000013852	549.545	494.555	303.903	273.718	215.761	273.74	SRSF11
ENSMMUG00000013853	188.666	157.068	136.579	128.864	118.524	121.379	ANKRD13C
ENSMMUG00000019326	12.6425	11.2209	10.9223	7.94817	4.40995	4.73943	CTH
ENSMMUG00000008682	0.148534	0.0617405	0	0	0.217775	0.0498888
ENSMMUG00000017309	0.794777	0.691531	0.556228	0.235153	1.79665	1.89577	PTGER3
ENSMMUG00000017312	270.95	223.549	141.13	122.891	114.169	121.28	ZRANB2
ENSMMUG00000027014	4.37939	3.23269	0.859626	0.752489	0.871101	0.548777	mml-mir-186
ENSMMUG00000025722	0	0	0	0	0	0	SNORA24
ENSMMUG00000017314	12.042	13.1136	27.3058	24.1267	48.455	36.1694	NEGR1
ENSMMUG00000028002	0	0	0	0	0	0	U6
ENSMMUG00000036068	0	0	0	0	0	0	7SK
ENSMMUG00000036349	0	0	0	0	0	0	5S_rRNA
ENSMMUG00000035919	0	0	0	0	0	0	U4atac
ENSMMUG00000012059	2.02481	1.90547	0.657361	0.517336	0.435551	0.548777
ENSMMUG00000012465	10.0913	8.54405	2.68001	2.44559	3.32107	1.94566	LRRIQ3
ENSMMUG00000019488	32.6437	30.6174	28.1148	25.3965	39.1996	34.1239	FPGT
ENSMMUG00000019493	4.62744	5.49102	4.75322	4.27978	11.8688	6.13632	C1ORF173
ENSMMUG00000014593	33.5553	29.5991	16.7374	14.2032	36.9674	42.7048	CRYZ
ENSMMUG00000014595	21.9668	20.3273	34.1322	32.4981	12.141	15.1163	TYW3
ENSMMUG00000005287	0	0.0501236	0	0	0	0	LHX8
ENSMMUG00000027524	0	0	0	0	0	0	U6
ENSMMUG00000017907	149.16	133.566	28.1654	31.6986	11.2154	19.6562	SLC44A5
ENSMMUG00000034014	0	0	0	0	0	0
ENSMMUG00000035701	4.28256	3.79577	0	0	0	0	U6
ENSMMUG00000017909	0.0286404	0	0	0	0	0
ENSMMUG00000007220	60.8069	52.8186	52.4877	41.4339	65.4959	68.5971	ACADM
ENSMMUG00000000873	73.8316	66.7859	43.133	36.6839	57.6016	47.9431	RABGGTB
ENSMMUG00000025802	4.2136	3.76854	0	0.141092	0	0.0498888	SNORD45
ENSMMUG00000025228	3.98517	3.59965	0.455096	0.282183	0.108888	0.498888	SNORD45
ENSMMUG00000026673	1.494	1.47781	0.202265	0	0.108888	0.249444	SNORD45
ENSMMUG00000000875	0.0858148	0.111864	0	0	0	0	MSH4
ENSMMUG00000018695	0	0	0	0	0	0	ASB17
ENSMMUG00000005990	40.7249	45.0239	27.7609	30.2407	8.65657	10.1274	ST6GALNAC3
ENSMMUG00000025559	0.0572276	0	0	0	0	0	U6
ENSMMUG00000005994	41.2659	49.196	19.0129	10.3467	23.1931	18.9577	ST6GALNAC5
ENSMMUG00000020217	67.798	69.6837	59.921	56.0134	76.9836	68.198	PIGK
ENSMMUG00000020218	3.85934	4.17704	21.4401	17.5894	34.2996	21.6517	AK5
ENSMMUG00000020200	4.08776	3.26182	33.1714	33.9561	16.3876	21.3025
ENSMMUG00000020219	333.641	307.414	121.056	127.03	97.6723	95.4372	ZZZ3
ENSMMUG00000036313	0	0	0	0	0	0	5S_rRNA
ENSMMUG00000018326	320.966	283.357	215.058	196.823	191.261	176.157	USP33
ENSMMUG00000011987	91.2386	81.4589	20.8333	20.8816	20.3076	18.6584	FAM73A
ENSMMUG00000035081	0.205868	0.440912	0.151699	0.235153	0.108888	0.149666	5S_rRNA
ENSMMUG00000010352	4.36436	5.1757	2.07321	3.85651	1.46998	1.59644	NEXN
ENSMMUG00000002899	542.613	490.978	304.257	306.969	172.097	195.414	FUBP1
ENSMMUG00000032016	30.9098	26.1457	8.14116	7.61895	11.7054	8.33143
ENSMMUG00000002904	0.0742668	0.0250618	0	0.0470306	0.272219	0.0498888	GIPC2
ENSMMUG00000037431	0	0	0	0	0	0	U6
ENSMMUG00000037104	0	0	0	0	0	0	5S_rRNA
ENSMMUG00000034320	0	0	0	0	0	0	5S_rRNA
ENSMMUG00000010594	4.70018	5.80426	1.31472	1.78716	3.53885	2.59422	PTGFR
ENSMMUG00000034545	0	0	0	0	0	0
ENSMMUG00000001569	0.171789	0.624014	0.0505662	0.188122	0.762214	0.648554	IFI44L
ENSMMUG00000002350	0.274643	1.87387	0	0.141092	0.979989	0.848109	IFI44
ENSMMUG00000033915	0	0	0	0	0	0
ENSMMUG00000032015	7.92698	7.79696	2.32605	2.49262	2.2322	1.89577
ENSMMUG00000023345	0.0859213	0.634315	0.0505662	6.39616	12.3043	15.0165	ELTD1
ENSMMUG00000018263	0	0.109506	0.0505662	0	0.0544438	0.0498888
ENSMMUG00000006184	0.0285872	0	0	0.0470306	0	0
ENSMMUG00000025711	0	0	0	0	0	0	SNORA32
ENSMMUG00000004170	0	0	0	0	0	0
ENSMMUG00000005750	0.0286404	0.0242758	0	0	0	0
ENSMMUG00000032014	0	0	0	0	0	0
ENSMMUG00000032013	0	0	0	0	0	0
ENSMMUG00000034620	0	0	0	0	0	0	7SK
ENSMMUG00000002516	1038.58	1167.92	359.475	447.684	288.988	288.706	LPHN2
ENSMMUG00000009824	2.99054	2.86474	0	0	0.0544438	0
ENSMMUG00000019592	0	0	0.0505662	0.0940612	0.217775	0
ENSMMUG00000016591	140.988	120.52	30.896	38.0948	36.6952	30.5818	TTLL7
ENSMMUG00000003457	138.663	130.401	96.8849	83.5733	154.512	109.955	PRKACB
ENSMMUG00000024022	0	0	0	0	0	0	SNORA2
ENSMMUG00000000402	3.80216	4.18425	6.01738	7.47786	2.01442	3.9911	SAMD13
ENSMMUG00000000404	0.0572276	0.209497	0	0	0	0.0498888
ENSMMUG00000000406	0.617657	1.20568	0.151699	0	0	0.0498888	DNASE2B
ENSMMUG00000022181	48.2436	44.2643	58.5051	49.288	52.7016	71.9396	RPF1
ENSMMUG00000022182	39.0006	30.8569	126.517	114.472	65.8226	145.925	GNG5
ENSMMUG00000022183	4.90628	4.13185	4.85436	4.37384	8.16658	10.9256
ENSMMUG00000010127	2.74343	2.8118	3.4385	4.65603	5.7166	4.14077	CTBS
ENSMMUG00000006203	192.616	122.024	172.684	137.141	378.385	576.615	SSX2IP
ENSMMUG00000036215	0	0	0	0	0	0
ENSMMUG00000015402	1.62446	2.60403	4.39926	3.57432	5.60772	1.84588	LPAR3
ENSMMUG00000015403	0.618062	0.798423	0.0505662	0.0470306	0	0	MCOLN2
ENSMMUG00000008932	2.52735	2.55726	1.82038	1.36389	7.45881	5.38799	WDR63
ENSMMUG00000005361	0.234561	0.198136	0.303397	0.470306	1.63332	1.19733	MCOLN3
ENSMMUG00000032002	26.5089	23.1724	7.3321	6.06695	5.22661	4.53988
ENSMMUG00000008936	67.3841	63.1246	10.9729	15.1438	8.4388	10.327	SYDE2
ENSMMUG00000010020	31.0896	29.8828	46.976	37.6715	45.0251	48.0429	C1orf52
ENSMMUG00000005720	25.8388	23.7793	20.5299	19.5647	10.0177	12.3724	BCL10
ENSMMUG00000014573	61.0596	65.5058	197.461	175.753	424.444	293.047	DDAH1
ENSMMUG00000025971	0.496878	0.271494	0	0	0	0	Y_RNA
ENSMMUG00000013197	14.3681	9.16057	3.79247	3.71542	8.60213	10.9256	CYR61
ENSMMUG00000013203	48.1752	36.1037	23.9684	21.8222	18.2931	22.45	ZNHIT6
ENSMMUG00000032001	0.0572276	0	0	0	0	0
ENSMMUG00000013205	45.0577	43.8638	4.24756	5.54961	3.32107	3.49221	COL24A1
ENSMMUG00000024756	0	0	0	0	0	0	5S_rRNA
ENSMMUG00000001380	227.156	204.548	25.0303	25.6787	10.2899	11.9733	ODF2L
ENSMMUG00000001381	0.177174	0.390515	0	0	0	0	CLCA2
ENSMMUG00000006836	0.503042	0.517414	0	0	0.925545	0.897998	CLCA1
ENSMMUG00000010306	0	0.0250618	0	0	0.381107	0.0498888	CLCA4
ENSMMUG00000015452	0.331871	0.57389	0.101132	0.0940612	0.108888	0.0997776
ENSMMUG00000000813	0	0.0242758	0	0	0	0
ENSMMUG00000031997	2.21295	1.95013	1.87095	2.3045	3.21219	2.94344
ENSMMUG00000013487	214.941	188.022	125.556	132.485	79.488	82.7156	SH3GLB1
ENSMMUG00000031995	1.57799	1.11847	0	0	0	0
ENSMMUG00000016554	7.61067	9.04432	29.8846	28.1243	35.6607	34.4731	2021-09-15
ENSMMUG00000014056	102.605	92.8543	67.961	79.5757	70.4503	73.6358	HS2ST1
ENSMMUG00000031994	1.17777	0.933247	0.0505662	0	0	0
ENSMMUG00000014057	0	0	0.202265	0.0940612	0.0544438	0
ENSMMUG00000017383	13.6638	13.0527	50.3639	35.0848	59.1805	62.0118	LMO4
ENSMMUG00000024615	0	0	0	0	0	0	5S_rRNA
ENSMMUG00000020588	282.818	267.794	67.0002	81.8332	46.7673	48.9908	PKN2
ENSMMUG00000027639	1.69914	1.45693	0.151699	0.0940612	0	0.0498888	U6
ENSMMUG00000002794	64.0571	55.6404	59.7187	53.1446	58.5271	68.4474	GTF2B
ENSMMUG00000031988	0	0.0366787	0	0	0.0544438	0
ENSMMUG00000018795	37.1388	33.19	25.6371	27.1837	29.1819	28.6362	CCBL2
ENSMMUG00000031986	9.11431	9.5886	26.8507	27.4188	21.4509	22.1506
ENSMMUG00000019251	0.119946	0.161202	0	0.188122	0.381107	0.498888	GBP3
ENSMMUG00000024142	0	0	0	0	0.0544438	0	Y_RNA
ENSMMUG00000000662	0	0.0728274	0	0.0940612	0.489995	0.548777	GBP1
ENSMMUG00000000663	0.143096	0.219798	0	0	0.163332	0.199555	GBP6
ENSMMUG00000000665	0.0456796	0	0	0	0	0	GBP7
ENSMMUG00000000668	0.0572809	0	0	0	0	0
ENSMMUG00000020157	0	0	0	0	0	0
ENSMMUG00000004583	0	0	0	0	0	0
ENSMMUG00000017707	43.9865	35.1777	27.1541	26.8074	95.6578	70.7423	LRRC8B
ENSMMUG00000002443	0.0859213	0.0852303	0	0	0	0
ENSMMUG00000008003	27.8001	26.9618	6.42191	8.74769	12.4132	6.03654	LRRC8C
ENSMMUG00000031983	0	0	0	0	0	0
ENSMMUG00000037394	0.0572809	0	0	0	0	0	snoU13
ENSMMUG00000012828	91.2772	88.4838	44.8522	47.8301	51.1772	52.8821	LRRC8D
ENSMMUG00000037171	0	0	0	0	0	0	7SK
ENSMMUG00000003442	112.847	99.4761	68.1127	67.677	53.4639	65.055	ZNF326
ENSMMUG00000025388	0.0572809	0.0501236	0	0	0	0	U6
ENSMMUG00000024750	0	0	0	0	0	0	U3
ENSMMUG00000013939	14.0355	14.7116	76.9618	71.5335	35.1707	32.1783	BARHL2
ENSMMUG00000007635	711.223	652.744	245.246	242.255	184.728	204.045	ZNF644
ENSMMUG00000031979	0	0	0	0	0	0
ENSMMUG00000034028	0	0	0	0	0	0
ENSMMUG00000028537	0	0	0	0	0	0	Y_RNA
ENSMMUG00000004281	5.01704	5.15056	3.38794	3.43323	1.7422	2.245	NBPF3
ENSMMUG00000036474	0	0	0	0.0940612	0.0544438	0.0498888	U1
ENSMMUG00000002029	0.0456796	0	83.2826	71.1102	42.1395	61.7623
ENSMMUG00000037315	0	0.0250618	0	0	0	0
ENSMMUG00000024875	0	0.0250618	0	0	0	0	Y_RNA
ENSMMUG00000006819	54.4738	49.198	4.197	5.40852	1.85109	2.99333
ENSMMUG00000013207	48.2136	45.7571	1.97208	2.58668	1.3611	1.09755
ENSMMUG00000011010	71.8227	60.5105	34.1322	41.1047	21.342	26.4411	CDC7
ENSMMUG00000001742	14.9039	16.4085	5.20832	11.3344	1.57887	2.59422	TGFBR3
ENSMMUG00000014018	0	0	0	0	0	0	BRDT
ENSMMUG00000034614	0	0	0	0	0	0	7SK
ENSMMUG00000031975	0.549447	0.662283	2.42718	1.55201	4.30106	2.245	EPHX4
ENSMMUG00000019986	0.451764	0.457501	1.61812	2.25747	1.79665	2.29488
ENSMMUG00000002199	9.21818	9.06771	2.73058	2.49262	2.99441	3.69177	BTBD8
ENSMMUG00000007180	106.667	95.1551	49.8583	33.1566	117.653	94.3397	KIAA1107
ENSMMUG00000010094	0	0	0	0	0.0544438	0	C1orf146
ENSMMUG00000010095	63.2784	55.2998	19.9231	18.5771	46.8761	28.6861	GLMN
ENSMMUG00000010096	108.113	99.8525	36.256	36.966	30.6519	31.829	RPAP2
ENSMMUG00000031971	0.200323	0.491292	0.0505662	0	0	0.0498888
ENSMMUG00000017798	7.7659	6.87099	4.44983	4.09166	2.99441	2.94344
ENSMMUG00000031970	0	0	0	0	0	0
ENSMMUG00000031969	0.0286404	0	0	0	0	0
ENSMMUG00000005068	0.303231	0.480205	1.76982	2.25747	0.0544438	0.149666	GFI1
ENSMMUG00000005070	111.567	93.1837	12.8438	14.7206	13.7198	12.7216	EVI5
ENSMMUG00000031967	1.15492	0.453571	0	0	0	0.0498888
ENSMMUG00000024939	0	0	0.101132	0	0.163332	0.199555	Y_RNA
ENSMMUG00000024249	0.406031	0.554861	0	0	0	0	U4
ENSMMUG00000001629	0.0285872	0.0609545	0	0	0	0
ENSMMUG00000005073	26.2824	20.3101	42.2734	33.768	57.3294	42.9542	FAM69A
ENSMMUG00000005072	63.6856	58.8742	362.105	324.276	178.957	245.004
ENSMMUG00000028449	1.93844	1.04564	0.151699	0.0470306	0.0544438	0.0498888	SNORD21
ENSMMUG00000026648	1.84227	2.02343	0	0.0940612	0.0544438	0.0997776	SNORA66
ENSMMUG00000025705	0.343366	0.0852303	0.0505662	0.0470306	0	0	SNORA51
ENSMMUG00000037178	0	0	0	0	0	0	U6
ENSMMUG00000005074	0	0	0	0	0	0
ENSMMUG00000005075	0.446273	0.689428	0.151699	0.329214	0.217775	0.299333	TRAPPC2L
ENSMMUG00000036946	0	0	0	0	0	0	U6
ENSMMUG00000034172	0	0	0	0	0	0	7SK
ENSMMUG00000036356	0	0.0751854	0	0	0	0	Y_RNA
ENSMMUG00000016808	333.866	298.934	104.773	100.504	61.086	75.4817	MTF2
ENSMMUG00000016811	60.2042	51.6978	53.3979	52.3921	93.2079	73.7356	TMED5
ENSMMUG00000016812	51.9064	41.6072	9.55701	14.7206	2.06887	2.14522	CCDC18
ENSMMUG00000016818	206.443	190.089	187.853	199.269	154.185	171.268	DR1
ENSMMUG00000027973	0.239999	0.111078	0	0	0	0	Y_RNA
ENSMMUG00000005721	0	0.0242758	0	0	0	0
ENSMMUG00000015922	503.065	482.009	158.778	158.869	51.1772	60.5151	FNBP1L
ENSMMUG00000015924	13.6103	17.6863	8.54569	13.9211	3.75663	3.94121	BCAR3
ENSMMUG00000032677	0.165626	0	0.303397	0.141092	0.163332	0.0997776	mml-mir-760
ENSMMUG00000008435	63.4574	53.5777	61.8425	63.2091	53.9538	59.5672	DNTTIP2
ENSMMUG00000013857	14.112	12.7888	8.59626	11.2403	10.5077	8.03209	GCLM
ENSMMUG00000009964	0.0286404	0	0	0	0.108888	0
ENSMMUG00000013858	10.4329	4.06007	63.41	37.7185	920.537	862.128	ABCA4
ENSMMUG00000036132	0	0	0	0	0	0	snoU13
ENSMMUG00000006369	39.2271	41.3594	19.7714	25.1614	35.824	45.4487	ARHGAP29
ENSMMUG00000006373	0	0	0.0505662	0	0.0544438	0
ENSMMUG00000014013	157.807	134.156	103.711	99.94	124.731	129.412	ABCD3
ENSMMUG00000014014	2.13769	0.971241	1.11246	0.329214	7.9488	8.53098	F3
ENSMMUG00000034025	0.0572809	0	0	0	0	0
ENSMMUG00000001686	0.143096	0.243818	0.252831	0.0940612	1.08888	0.598665	SLC44A3
ENSMMUG00000001690	640.717	522.613	473.047	523.921	154.403	267.803	CNN3
ENSMMUG00000023641	8.87579	9.62062	14.0068	12.8393	13.0121	13.3203	ALG14
ENSMMUG00000004758	17.1497	15.4506	12.945	15.0498	11.9232	17.0121	TMEM56
ENSMMUG00000004759	38.2439	32.0944	21.3389	19.1885	18.892	21.103	RWDD3
ENSMMUG00000022833	0.102907	0.0250618	0	0	0	0
ENSMMUG00000031940	0.0572809	0.0250618	0	0	0	0
ENSMMUG00000025751	0	0	0	0	0	0	U1
ENSMMUG00000007656	0	0	0	0	0	0
ENSMMUG00000007657	0	0	0	0	0	0
ENSMMUG00000034301	0	0	0	0	0	0	7SK
ENSMMUG00000016130	561.013	503.353	301.83	264.312	193.003	214.372	PTBP2
ENSMMUG00000031936	1.35586	1.32455	2.22491	2.58668	0.70777	1.44677
ENSMMUG00000020726	42.7277	53.7854	11.8831	22.2925	1.95998	4.68955	DPYD
ENSMMUG00000026871	0	0	0	0	0	0	mml-mir-137
ENSMMUG00000008515	3.91016	3.30536	3.7419	4.609	1.7422	2.14522	SNX7
ENSMMUG00000008518	11.8773	13.1255	12.591	10.817	37.784	25.2936	LPPR5
ENSMMUG00000006365	0	0.0242758	0	0.0470306	0.108888	0.0498888
ENSMMUG00000021030	81.967	60.0059	73.4221	95.9894	130.611	106.562
ENSMMUG00000028327	0	0	0	0	0.0544438	0	U6
ENSMMUG00000016335	40.9227	37.284	42.9813	56.4367	25.5342	54.9276	PALMD
ENSMMUG00000016388	30.293	28.9874	4.0453	7.05459	2.55886	4.4401	FRRS1
ENSMMUG00000026787	0.0285872	0.0868023	0	0	0.0544438	0	U4
ENSMMUG00000026344	0	0	0	0	0	0	Y_RNA
ENSMMUG00000037277	0	0	0	0	0	0
ENSMMUG00000021441	307.374	288.201	69.8825	90.8161	154.294	142.582	AGL
ENSMMUG00000000931	34.9012	31.3643	19.0129	20.7405	16.3332	18.9577	SLC35A3
ENSMMUG00000027859	0	0	0	0	0	0	U6
ENSMMUG00000004238	179.613	174.794	105.279	112.45	103.933	94.3896	HIAT1
ENSMMUG00000004240	76.4089	62.8705	19.468	22.2455	10.5077	12.0731	SASS6
ENSMMUG00000004241	11.4519	10.6128	1.66869	1.74013	20.3076	10.9256	LRRC39
ENSMMUG00000004243	30.4144	26.0135	8.34343	8.41847	5.87994	8.73054	TRMT13
ENSMMUG00000007706	33.9328	32.2981	13.6529	13.2156	16.442	15.9145	DBT
ENSMMUG00000019105	35.6831	34.4849	33.4748	27.1837	53.8994	47.4941	RTCA
ENSMMUG00000019106	63.5017	57.9305	17.1925	20.3172	17.5854	18.7083	CDC14A
ENSMMUG00000031923	0	0.110036	0.353963	0.658428	0.816658	1.09755	GPR88
ENSMMUG00000010041	0	0	0	0	0	0
ENSMMUG00000022906	32.9703	29.2868	14.1585	20.7405	15.4621	18.7083	VCAM1
ENSMMUG00000003727	70.4965	69.3359	59.1625	62.3155	43.3373	51.7347	EXTL2
ENSMMUG00000003728	48.6521	47.2487	6.37134	8.88878	4.35551	4.83921	SLC30A7
ENSMMUG00000003730	32.3836	30.1444	14.3608	14.9087	10.7799	10.7261	DPH5
ENSMMUG00000003731	0.251441	0.257519	0	0	0.0544438	0.0997776
ENSMMUG00000036728	0.102961	0.170991	0.202265	0.0470306	0.163332	0	SCARNA16
ENSMMUG00000037389	0	0	0	0	0	0	snoU13
ENSMMUG00000017778	6.14253	8.12038	9.70871	10.4408	19.0553	10.327	S1PR1
ENSMMUG00000031918	0	0.0366787	0	0.0470306	0	0
ENSMMUG00000006780	12.0488	15.9471	34.0816	27.4659	74.2614	79.6724	OLFM3
ENSMMUG00000035798	0	0	0	0	0	0	U6
ENSMMUG00000036216	0	0	0	0	0	0	U2
ENSMMUG00000004103	441.128	459.328	98.1996	135.777	105.24	132.804	COL11A1
ENSMMUG00000035300	0	0	0	0	0	0	7SK
ENSMMUG00000018039	105.857	102.948	21.0861	18.1538	15.2443	18.5087	RNPC3
ENSMMUG00000031908	25.3815	24.074	2.78114	2.06935	4.13773	3.34255	AMY2A
ENSMMUG00000031904	0.22296	0.385716	0.151699	0.0940612	0.163332	0.199555
ENSMMUG00000033900	0	0	0	0	0	0
ENSMMUG00000020814	0.0285872	0	0	0	0	0
ENSMMUG00000017647	0.0571743	0.0733574	0.353963	0.423275	0.163332	0.0498888
ENSMMUG00000006802	29.2728	28.378	47.5828	42.4216	61.4127	58.8189	PRMT6
ENSMMUG00000008197	70.9884	77.0375	60.2244	23.9856	66.367	37.8157	NTNG1
ENSMMUG00000019714	17.8564	19.624	14.6642	12.7453	94.2967	49.1405	VAV3
ENSMMUG00000002789	81.4969	78.7079	33.8288	36.4017	22.812	23.4976	SLC25A24
ENSMMUG00000017320	0.0858148	0	0.252831	0.141092	0.435551	0.149666
ENSMMUG00000003425	2.8935	2.31316	0.809059	0.235153	1.63332	1.09755
ENSMMUG00000014849	0.188669	0.222942	0.151699	0.0470306	0	0.0997776
ENSMMUG00000009429	35.0759	32.5605	12.3887	13.6389	11.0521	6.33588	FAM102B
ENSMMUG00000009431	7.13747	8.42236	23.4122	17.5894	26.8953	21.2027	HENMT1
ENSMMUG00000010155	122.542	101.39	118.426	118.705	101.429	124.622	PRPF38B
ENSMMUG00000010156	0.160241	0.0609545	0	0	0.381107	0.349221	FNDC7
ENSMMUG00000004284	0	0	0	0	0	0
ENSMMUG00000010158	57.6732	56.9589	35.2952	36.4017	59.2349	55.5761	STXBP3
ENSMMUG00000010159	0.783688	0.531115	0.101132	0	0	0.149666	AKNAD1
ENSMMUG00000010160	0.131441	0.124523	0	0	0	0.149666
ENSMMUG00000010161	45.542	39.3538	28.7216	29.6293	17.8031	16.4134	GPSM2
ENSMMUG00000000390	90.9111	88.4126	67.7082	69.7464	70.3959	69.2955	CLCC1
ENSMMUG00000031892	0.451977	1.00426	2.68001	2.49262	3.32107	3.79155
ENSMMUG00000009265	161.04	169.699	203.226	165.689	223.601	156.451	WDR47
ENSMMUG00000021913	0.829528	0.799209	0.151699	0.0940612	0.108888	0.249444
ENSMMUG00000001010	2.41193	2.52999	6.77587	4.79712	5.98882	5.38799	TAF13
ENSMMUG00000031890	0.0286404	0.0736134	0	0	0	0.0997776
ENSMMUG00000031889	4.66189	4.50766	15.8778	12.6512	18.892	19.0076	TMEM167B
ENSMMUG00000035645	17.8271	43.3951	1.56755	1.50498	1.7422	2.89355	SCARNA2
ENSMMUG00000013756	1.1733	2.12881	20.2265	20.2232	13.3932	15.8646	PCBP1
ENSMMUG00000017266	4.10561	4.35825	3.4385	4.23275	4.24662	2.84366
ENSMMUG00000037250	0.0913593	0.0250618	0	0	0	0.0498888	U7
ENSMMUG00000021837	117.034	116.344	133.04	121.151	157.778	144.578	SARS
ENSMMUG00000015375	66.5509	91.9758	240.493	298.315	171.716	157.399	CELSR2
ENSMMUG00000015380	15.0914	16.7201	27.0529	32.7333	13.3932	16.4134	PSRC1
ENSMMUG00000005811	0.611899	0.381786	0.353963	0.141092	0.163332	0.149666	MYBPHL
ENSMMUG00000005812	128.303	120.013	97.1377	123.973	85.9668	77.7766	SORT1
ENSMMUG00000005813	41.2673	35.0861	68.3655	60.9987	61.4127	69.2456	PSMA5
ENSMMUG00000005814	0.114562	0.884201	1.46642	1.50498	1.30665	1.44677	SYPL2
ENSMMUG00000016604	0.143202	0.33115	1.06189	0.752489	0.489995	0.548777
ENSMMUG00000005815	6.90868	10.5871	19.0129	17.9657	8.71101	13.8691	ATXN7L2
ENSMMUG00000005816	14.4746	14.7912	12.9955	11.0992	9.41878	6.83476	CYB561D1
ENSMMUG00000005817	11.0438	13.9812	23.9178	23.6564	38.6007	33.8246	AMIGO1
ENSMMUG00000004414	1.93825	1.9057	4.44983	3.19808	9.41878	5.38799	GPR61
ENSMMUG00000005818	205.19	181.47	166.413	159.34	84.0613	97.0337	GNAI3
ENSMMUG00000026505	0.0456796	0	0	0	0	0	U6
ENSMMUG00000026944	0.257444	0.855447	0.202265	0.282183	0.108888	0.0997776	mml-mir-197
ENSMMUG00000005819	16.5905	6.29085	16.2823	9.78236	105.186	71.2911	GNAT2
ENSMMUG00000005820	23.0558	31.2757	69.2251	61.7041	96.8556	78.7245	AMPD2
ENSMMUG00000031877	0.0285872	0	0	0	0.0544438	0
ENSMMUG00000019630	67.1833	74.3524	171.672	171.285	150.973	172.266	GSTM4
ENSMMUG00000020851	0.445761	0.563589	0.859626	0.752489	0.381107	0.798221	GSTM1
ENSMMUG00000008027	0.114402	0.148543	0	0	0	0
ENSMMUG00000008029	51.0517	50.2261	73.7761	70.3107	62.066	64.8554	GSTM3
ENSMMUG00000008030	0	0	0	0	0	0	EPS8L3
ENSMMUG00000002680	2.52843	3.88269	3.4385	4.46791	2.77664	2.34477	CSF1
ENSMMUG00000022715	216.277	182.001	136.023	139.634	152.933	144.328	AHCYL1
ENSMMUG00000005426	84.4165	92.4308	116.151	107.559	112.59	122.677	STRIP1
ENSMMUG00000031857	0	0.0485516	0.0505662	0.141092	0	0.299333	ALX3
ENSMMUG00000005428	0.274697	0.257007	0.101132	0.141092	0.0544438	0.0997776
ENSMMUG00000023250	0	0	0	0	0	0	UBL4B
ENSMMUG00000021544	1.12156	2.43483	30.7948	24.6911	84.6057	41.258	SLC6A17
ENSMMUG00000019648	0.47502	0.841645	9.75928	6.20804	28.9097	14.1684
ENSMMUG00000004614	3.03758	6.01519	9.80985	9.6883	12.4132	10.5265	KCNC4
ENSMMUG00000035455	0.0743201	0.0485516	0	0	0	0	SNORA25
ENSMMUG00000037267	0	0.0242758	0	0	0	0	SNORD112
ENSMMUG00000015020	127.099	150.325	17.8499	20.2702	15.1354	15.0165	RBM15
ENSMMUG00000015021	0	0	0	0	0	0
ENSMMUG00000015022	0	0.172289	0	0.188122	0.435551	0.748332	SLC16A4
ENSMMUG00000015023	13.8237	10.7932	37.2673	34.5675	32.013	37.9654	HBXIP
ENSMMUG00000019217	0	0.109506	0	0	0	0	PROK1
ENSMMUG00000016057	0.0572809	0.0493376	0.0505662	0	0	0
ENSMMUG00000016056	0	0	0	0	0	0	KCNA10
ENSMMUG00000018680	14.587	16.0243	7.58493	5.73773	16.4965	10.4268	KCNA2
ENSMMUG00000018684	3.08787	6.30616	3.64077	3.3862	3.70218	3.44233	KCNA3
ENSMMUG00000026519	0	0	0	0	0	0	Y_RNA
ENSMMUG00000000811	2.03524	3.74664	1.51699	1.64607	1.63332	1.94566	CD53
ENSMMUG00000000812	54.5667	46.9155	47.5828	46.6543	53.6816	49.4897	LRIF1
ENSMMUG00000034257	0	0	0	0	0	0	5S_rRNA
ENSMMUG00000002463	91.9665	75.1871	45.3073	42.9389	37.6207	43.4032	DRAM2
ENSMMUG00000002461	95.4121	93.0803	53.6508	48.3474	38.3285	45.1493	CEPT1
ENSMMUG00000002457	0.606354	0.917974	0.303397	0.188122	0.381107	0.249444	DENND2D
ENSMMUG00000002455	0.0571743	0.111864	0	0.0470306	0.326663	0.199555	CHI3L2
ENSMMUG00000002454	0	0.0242758	0	0	0	0
ENSMMUG00000008857	0	0	0	0	0	0	CHIA
ENSMMUG00000008859	0.382935	0.625604	0.151699	0.423275	1.46998	0.748332	C1ORF88
ENSMMUG00000031843	0.0456796	0.0250618	0	0	0	0	PGC
ENSMMUG00000003309	4.79622	5.67717	1.66869	0.987642	0.108888	0.0498888	OVGP1
ENSMMUG00000003311	52.246	50.9984	62.7527	59.3056	62.2293	70.6924	WDR77
ENSMMUG00000025420	0	0	0	0	0	0	Y_RNA
ENSMMUG00000003313	74.236	71.9104	113.015	98.5761	140.247	143.929	ATP5F1
ENSMMUG00000003579	0.303071	0.349293	0.151699	0.141092	0.217775	0.199555	C1ORF162
ENSMMUG00000003581	0.846407	1.01079	0.707927	0.470306	0.435551	1.09755	ADORA3
ENSMMUG00000025561	0	0	0	0	0	0	U6
ENSMMUG00000031839	0.0285872	0	0.101132	0.188122	4.19218	3.0931
ENSMMUG00000014486	52.3972	44.1185	63.2583	63.7735	62.2838	71.4906	RAP1A
ENSMMUG00000032641	0	0	0	0	0	0
ENSMMUG00000020889	0	0	0	0	0	0
ENSMMUG00000026576	0	0	0	0	0	0	U6
ENSMMUG00000014488	2.08776	2.86973	3.33737	2.25747	5.38994	5.23832	FAM212B
ENSMMUG00000014489	96.7653	87.9959	68.6184	64.573	58.0916	68.0483	DDX20
ENSMMUG00000014490	8.14587	14.8648	43.4364	38.424	60.4871	37.1173	KCND3
ENSMMUG00000037036	0	0	0	0	0	0	snoU13
ENSMMUG00000036704	0	0	0	0	0	0	snoU13
ENSMMUG00000031835	0.0285872	0	0	0	0	0
ENSMMUG00000018455	111.066	108.813	96.9354	111.274	61.576	64.7058	CTTNBP2NL
ENSMMUG00000007765	0.337469	0.651964	1.01132	1.64607	1.14332	2.94344	WNT2B
ENSMMUG00000007766	154.348	135.77	51.0213	51.1693	53.7361	54.3289	ST7L
ENSMMUG00000037429	0	0	0	0	0	0	U7
ENSMMUG00000015668	275.623	231.546	250.353	236.94	172.097	187.482	CAPZA1
ENSMMUG00000035525	3.2361	2.78804	0.960758	0.564367	0.544438	0.698443	snoU13
ENSMMUG00000015670	84.6127	103.913	48.2907	70.2167	12.2499	26.5408	MOV10
ENSMMUG00000015671	9.86738	17.0981	33.0197	39.5997	43.8817	50.5373
ENSMMUG00000007767	0.920781	1.47596	4.55096	3.80948	6.04327	6.38576	PPM1J
ENSMMUG00000007769	4.34959	2.22636	18.0016	15.4731	39.6351	38.1649	FAM19A3
ENSMMUG00000007774	0.102907	0.184692	0.0505662	0.0470306	0	0.0997776
ENSMMUG00000031828	0	0	0	0	0	0
ENSMMUG00000006171	350.87	274.92	149.373	134.225	261.494	238.818	SLC16A1
ENSMMUG00000022506	0	0	0.505662	0.564367	0.217775	0.149666
ENSMMUG00000019098	229.004	191.139	42.9813	43.6444	41.2684	43.6527	LRIG2
ENSMMUG00000012081	0	0.0609545	0	0	0	0
ENSMMUG00000017817	236.257	226.241	102.599	125.242	98.7067	84.5116	MAGI3
ENSMMUG00000017819	148.144	132.743	68.4667	72.8974	50.8505	57.2723	PHTF1
ENSMMUG00000017823	176.263	157.503	99.0592	105.913	70.7226	74.3343	RSBN1
ENSMMUG00000006786	0.308668	0.424479	0.0505662	0	0	0.448999	PTPN22
ENSMMUG00000006787	0	0	0	0	0	0	BCL2L15
ENSMMUG00000019528	45.7549	46.0878	31.8061	28.7827	41.4862	42.4055	AP4B1
ENSMMUG00000019527	16.3647	15.0594	20.0242	24.4089	10.181	14.4179	DCLRE1B
ENSMMUG00000021535	336.765	307.987	186.336	218.128	329.004	327.719	HIPK1
ENSMMUG00000021536	2.55688	5.19801	5.51172	8.08926	12.7399	16.3635	OLFML3
ENSMMUG00000009781	9.08448	6.30924	59.3142	62.0804	45.4062	63.2091	SYT6
ENSMMUG00000036046	0.234295	0.13614	0.0505662	0.0940612	0	0
ENSMMUG00000014620	252.82	229.667	87.3784	104.549	64.9515	56.973	TRIM33
ENSMMUG00000024776	0	0	0	0	0	0	Y_RNA
ENSMMUG00000014623	0.0285872	0.0728274	0.151699	0.0940612	0.0544438	0.0498888
ENSMMUG00000014497	0.440269	0.640347	0.151699	0.141092	0.108888	0.199555	DENND2C
ENSMMUG00000001978	0.102961	0.0250618	0	0	0	0	AMPD1
ENSMMUG00000001977	136.283	116.923	68.4161	75.5781	40.9418	44.1017	NRAS
ENSMMUG00000001974	1393.09	1247.59	889.308	881.541	746.262	719.795	CSDE1
ENSMMUG00000026815	0	0.0366787	0	0	0	0	Y_RNA
ENSMMUG00000001973	128.888	118.7	60.5278	60.2462	66.0404	56.6238	SIKE1
ENSMMUG00000017674	0.0456796	0.0984192	0	0	0	0.0498888	SYCP1
ENSMMUG00000009962	0	0	0	0	1.90553	0.648554	TSHB
ENSMMUG00000017421	27.6588	23.6194	15.8778	12.322	10.0721	10.776	TSPAN2
ENSMMUG00000007396	0	0	0	0.0470306	0.272219	0.39911	NGF
ENSMMUG00000028346	0.0858148	0.0986752	0	0	0	0	SNORA42
ENSMMUG00000008967	15.8874	17.8758	11.8831	14.9087	5.87994	7.53321	VANGL1
ENSMMUG00000008968	16.014	14.1575	11.7314	14.3443	6.2066	8.63076
ENSMMUG00000008970	4.06264	1.71604	10.0121	2.16341	43.5551	33.0264	CASQ2
ENSMMUG00000008971	51.7024	51.7713	87.4795	88.1823	21.5053	31.6295	NHLH2
ENSMMUG00000037093	0.0572276	0.0250618	0	0	0	0	SNORD112
ENSMMUG00000011860	82.7508	85.8808	36.1548	28.7827	27.4397	19.6562	SLC22A15
ENSMMUG00000000431	1.17249	0.754057	0.101132	0.282183	0.272219	0.0498888	MAB21L3
ENSMMUG00000033830	0	0	0	0	0	0	U3
ENSMMUG00000008151	160.455	143.267	234.223	216.764	524.512	345.779	ATP1A1
ENSMMUG00000027659	0.703717	0.553033	0	0	0.0544438	0	U6
ENSMMUG00000025287	0	0	0	0	0	0	Y_RNA
ENSMMUG00000008156	26.0973	24.7495	15.4227	15.8963	6.36993	5.88688	CD58
ENSMMUG00000008157	110.839	180.138	180.269	220.291	78.3991	70.8421	IGSF3
ENSMMUG00000036940	0.680888	0.44221	0	0	0	0
ENSMMUG00000028667	0	0	0	0	0	0
ENSMMUG00000012272	0.0572809	0	0	0	0.0544438	0.0997776	CD2
ENSMMUG00000016900	179.121	174.625	168.436	170.862	74.4247	118.436	PTGFRN
ENSMMUG00000035106	0	0.0501236	0	0	0	0	5S_rRNA
ENSMMUG00000016904	7.26891	7.44621	3.79247	2.86887	0.762214	0.748332	CD101
ENSMMUG00000016905	45.1695	47.1955	12.5404	20.1291	0.544438	1.14744	TTF2
ENSMMUG00000033417	0.24579	0.207925	0	0	0	0	mml-mir-942
ENSMMUG00000015976	13.4286	15.1884	9.30418	12.369	7.89436	8.73054	TRIM45
ENSMMUG00000016964	0.0571743	0.0366787	0	0.0470306	0	0	VTCN1
ENSMMUG00000021685	324.548	292.167	117.718	131.78	94.2967	113.946	MAN1A2
ENSMMUG00000004907	1.10412	2.11998	0.202265	0.517336	1.46998	1.49666	FAM46C
ENSMMUG00000004906	0	0.0984192	0	0.0940612	0.108888	0
ENSMMUG00000031802	0	0	0	0	0	0
ENSMMUG00000035912	0	0	0	0	0	0	SNORA40
ENSMMUG00000008509	39.9411	35.108	9.91098	10.1116	9.41878	9.22942	GDAP2
ENSMMUG00000008513	300.435	274.372	80.2486	70.781	50.5783	60.3155	WDR3
ENSMMUG00000031793	8.16286	9.69014	0.809059	1.0817	0.108888	0.299333
ENSMMUG00000008519	19.3109	23.7944	3.38794	5.17336	0.979989	0.947887
ENSMMUG00000032954	0	0	0	0	0	0	5S_rRNA
ENSMMUG00000009257	0.251388	0.0493376	0	0.329214	0.653326	0.997776	TBX15
ENSMMUG00000009260	9.33692	8.89695	10.3155	11.4284	12.4676	11.8236	WARS2
ENSMMUG00000005253	1.81287	1.3491	0.151699	0.141092	0.0544438	0.0498888
ENSMMUG00000036927	0	0	0	0	0	0	snoU13
ENSMMUG00000036119	0	0	0	0	0	0	U1
ENSMMUG00000016567	0	0.0242758	0	0	0	0	HAO2
ENSMMUG00000016568	0	0	0	0	0.381107	0.199555	HSD3B1
ENSMMUG00000016570	0	0	0	0	0	0
ENSMMUG00000031789	0.0285872	0.402132	7.38267	7.3838	4.8455	3.34255	ZNF697
ENSMMUG00000023089	48.464	58.8997	55.016	61.469	34.5718	38.3146	PHGDH
ENSMMUG00000023097	0	0.0242758	0	0	0.0544438	0	HMGCS2
ENSMMUG00000031785	0.440323	0.823228	0.303397	0.282183	0.326663	0.39911
ENSMMUG00000017482	0	0.0250618	0	0	0	0	ADAM30
ENSMMUG00000018375	206.592	245.836	72.5625	103.796	72.6825	90.8974	NOTCH2
ENSMMUG00000031782	0.874888	1.40576	0	0	0.0544438	0
ENSMMUG00000025367	0	0.0242758	0	0	0	0	U6
ENSMMUG00000012707	79.3783	77.2619	101.183	101.116	104.423	112.549	SEC22B
ENSMMUG00000004654	23.5332	25.3535	11.3774	9.40612	19.5998	13.021
ENSMMUG00000035917	0.0859213	0.380488	0	0	0	0	7SK
ENSMMUG00000031779	0	0.0242758	0	0	0	0
ENSMMUG00000031778	0.200323	0.320045	0	0	0.108888	0
ENSMMUG00000031777	0	0	0	0	0	0
ENSMMUG00000014851	0.863287	1.36995	5.41058	5.59664	3.59329	5.53765
ENSMMUG00000027861	0.200483	0.29343	0	0	0	0.0498888	U1
ENSMMUG00000031776	0.0456796	0.0250618	0	0	0	0
ENSMMUG00000019640	62.7781	59.0074	21.5918	23.5153	25.5342	26.4909	GPR89B
ENSMMUG00000019642	8.78501	9.26513	7.9389	6.96053	6.85992	2.84366	PDZK1
ENSMMUG00000007969	0	0	0	0.0470306	0	0.0498888	CD160
ENSMMUG00000016736	60.3583	56.5933	36.5088	34.0972	34.5174	37.4166	RNF115
ENSMMUG00000016735	41.1938	38.5379	41.3632	39.4116	33.5374	34.0242	POLR3C
ENSMMUG00000016734	1.77888	3.22137	6.06795	5.92585	13.2299	13.1208	NUDT17
ENSMMUG00000016733	32.7984	35.789	72.6131	72.5682	121.628	181.845	PIAS3
ENSMMUG00000031763	0.0285872	0.0250618	0.505662	0.470306	1.30665	1.84588
ENSMMUG00000016732	1.08097	1.20867	5.96681	4.04463	9.03768	5.68732	ANKRD35
ENSMMUG00000016043	7.29208	8.62077	3.38794	3.29214	2.55886	3.29266	ITGA10
ENSMMUG00000016048	25.912	27.6923	37.5707	31.4164	32.7207	31.1805	PEX11B
ENSMMUG00000016049	8.68259	10.6331	7.28153	7.85411	8.65657	9.02987	GNRHR2
ENSMMUG00000016051	29.1534	25.2988	90.7158	83.2441	65.9315	79.8719	RBM8A
ENSMMUG00000016053	22.1437	19.8131	36.0537	40.6344	28.6919	34.4731	LIX1L
ENSMMUG00000031760	0	0.0366787	3.38794	3.15105	7.34992	3.64188	ANKRD34A
ENSMMUG00000016738	30.8692	27.0308	25.6876	24.644	24.7175	32.1783	POLR3GL
ENSMMUG00000007338	246.714	225.978	172.886	126.324	22.812	40.7591	TXNIP
ENSMMUG00000016054	1.05268	0.879723	0.303397	0.235153	0.217775	0.199555	HFE2
ENSMMUG00000027383	1.68716	2.32558	0.101132	0.0470306	0.0544438	0.0498888	U1
ENSMMUG00000028390	1.08081	1.62898	0	0	0.108888	0	U1
ENSMMUG00000027930	8.64083	9.89769	0	0	0.0544438	0	U1
ENSMMUG00000027495	7.43111	8.30296	0.151699	0.0470306	0.0544438	0.0997776	U1
ENSMMUG00000031758	0.508885	1.08991	0.606795	1.03467	0.762214	0.598665
ENSMMUG00000028051	0	0	0	0	0	0	U1
ENSMMUG00000011724	0	0.0994612	0	0	0.0544438	0
ENSMMUG00000031757	0	0	0.0505662	0.0470306	0	0.149666
ENSMMUG00000012221	15.0225	14.1175	15.3721	14.3914	15.8976	13.1208	PRKAB2
ENSMMUG00000000476	1.4305	1.29872	0.455096	0.79952	0.108888	0.648554	FMO5
ENSMMUG00000003172	0	0	0	0	0	0
ENSMMUG00000009024	123.72	124.237	49.0492	47.736	35.3885	43.3534	CHD1L
ENSMMUG00000011490	0	0	0	0	0	0
ENSMMUG00000027869	0	0	0	0	0	0	Y_RNA
ENSMMUG00000016786	87.8446	86.6299	142.344	149.886	110.249	125.62	BCL9
ENSMMUG00000013561	16.5997	18.0705	22.4514	25.8198	26.4053	29.8335	ACP6
ENSMMUG00000001803	0.160241	0.170717	0	0.0940612	0.70777	0.648554	GJA5
ENSMMUG00000019890	0	0	0	0	0	0
ENSMMUG00000001382	1.18961	1.33835	0.657361	0.423275	0	0.249444	GJA8
ENSMMUG00000000501	0.0286404	0	0	0.141092	0	0
ENSMMUG00000025558	0.651628	0.384144	0.0505662	0	0.70777	0.598665	U1
ENSMMUG00000000502	1.83053	2.07275	2.88227	3.3862	3.48441	2.34477
ENSMMUG00000027320	1.59037	1.27497	0.101132	0	0	0	U1
ENSMMUG00000031749	0	0	0	0	0	0
ENSMMUG00000015549	0	0	0	0	0	0
ENSMMUG00000031748	0.0571743	0.0366787	0	0	0	0
ENSMMUG00000035876	0	0	0	0	0	0	U1
ENSMMUG00000027856	2.339	2.36828	0	0	0.108888	0	U1
ENSMMUG00000036857	0	0	0	0	0	0	U1
ENSMMUG00000024186	1.80213	1.86653	0	0	0	0	U1
ENSMMUG00000027600	67.0588	64.5515	0.0505662	0.0470306	0	0.149666	U1
ENSMMUG00000027547	7.22847	6.64812	0.0505662	0	0	0	U1
ENSMMUG00000028134	7.95889	7.28441	0.101132	0	0	0.0498888	U1
ENSMMUG00000035444	0.131494	0.515586	0.0505662	0	0	0	U1
ENSMMUG00000028170	2.71666	3.52464	0.151699	0.0470306	0.0544438	0.0498888	U1
ENSMMUG00000013734	0.131441	0.0366787	0.0505662	0.0940612	0.108888	0.0498888
ENSMMUG00000023889	0	0	0	0	0	0	U1
ENSMMUG00000023278	0	0	0.0505662	0	0.108888	0.0498888
ENSMMUG00000027480	1.37327	1.2472	0	0	0.0544438	0	U1
ENSMMUG00000025691	0	0	0	0	0	0	U1
ENSMMUG00000004364	0	0	0	0	0	0
ENSMMUG00000004363	0	0	0	0	0	0
ENSMMUG00000033305	0	0	0	0	0	0
ENSMMUG00000004362	0.868938	1.33135	1.56755	2.25747	1.52443	2.99333
ENSMMUG00000031747	50.4324	57.5811	9.10192	8.84175	8.71101	9.17954	HIST2H2BF
ENSMMUG00000031746	0.417579	1.09795	0.859626	1.17576	0.163332	0.199555
ENSMMUG00000031745	6.36448	8.12014	18.5578	16.4607	25.5342	24.3956
ENSMMUG00000031744	44.5451	44.6596	7.58493	4.56197	6.85992	9.07976	HIST2H2AC
ENSMMUG00000031743	7.83485	11.5103	0.505662	0.564367	0.108888	0.249444	HIST2H2AB
ENSMMUG00000007258	6.76398	7.97155	28.0642	24.9262	31.1419	32.1783	BOLA1
ENSMMUG00000007257	27.322	36.7246	152.204	114.049	237.048	143.58	SV2A
ENSMMUG00000007256	20.6206	20.1693	104.621	107.512	64.516	72.3387	SF3B4
ENSMMUG00000007246	10.6494	13.9683	5.00606	6.25507	0.925545	1.49666	MTMR11
ENSMMUG00000007244	45.1149	48.5235	29.8341	37.1071	26.9497	26.0918	OTUD7B
ENSMMUG00000013673	102.675	92.5314	100.93	89.17	103.498	108.059	VPS45
ENSMMUG00000013681	57.6527	64.7988	153.165	144.196	77.3103	104.068	PLEKHO1
ENSMMUG00000031736	0.0456796	0	0	0	0	0
ENSMMUG00000021531	321.876	224.549	265.827	290.038	225.724	214.871	ANP32E
ENSMMUG00000034447	0.354401	0.0501236	0	0	0	0	U2
ENSMMUG00000021385	32.605	20.157	50.2123	19.8939	33.2107	16.4633	CA14
ENSMMUG00000036868	0.366003	0.149585	0	0	0	0	snoU13
ENSMMUG00000021386	49.6082	56.651	147.401	147.911	123.261	153.608	APH1A
ENSMMUG00000021387	0.0857615	0.19735	0	0.376245	0.762214	1.04766	C1orf54
ENSMMUG00000021388	6.07812	3.5401	7.9389	6.9135	11.8143	9.07976	C1H1ORF51
ENSMMUG00000021391	6.35867	6.11958	57.1904	46.7484	51.2861	56.1249	MRPS21
ENSMMUG00000016301	122.271	112.659	67.7587	70.781	56.3494	68.4973	PRPF3
ENSMMUG00000007303	106.978	100.096	102.599	113.297	88.6346	89.6501	RPRD2
ENSMMUG00000006256	19.0802	21.7595	28.5193	27.3718	39.744	43.2536	TARS2
ENSMMUG00000006257	3.80859	6.01882	3.38794	5.50258	6.47882	6.88465	ECM1
ENSMMUG00000008218	0.783742	1.32053	2.52831	2.39856	8.60213	7.73276	ADAMTSL4
ENSMMUG00000008221	496.328	429.415	303.448	303.441	297.154	311.955	MCL1
ENSMMUG00000037397	1.21779	0.577052	0.202265	0.0940612	0.108888	0.39911	U4
ENSMMUG00000012814	28.2207	26.9297	42.3239	41.3869	40.724	47.544	ENSA
ENSMMUG00000010668	29.2088	26.1887	24.2212	23.9856	19.5453	22.0508	GOLPH3L
ENSMMUG00000010669	0.263095	0.13614	0	0.0470306	0.272219	0.149666	HORMAD1
ENSMMUG00000027801	0	0	0	0	0	0	U6
ENSMMUG00000010670	4.26493	4.44196	1.11246	1.17576	2.01442	1.64633	CTSS
ENSMMUG00000000537	41.2872	40.732	7.88833	5.6907	7.56769	8.97998	CTSK
ENSMMUG00000000541	110.655	109.917	55.2689	63.7735	36.9129	39.5618	ARNT
ENSMMUG00000024937	0.291683	0.369127	0	0	0	0	U6
ENSMMUG00000033172	0	0	0	0	0	0	Y_RNA
ENSMMUG00000031718	0	0.0366787	0	0	0.0544438	0
ENSMMUG00000023235	173.886	170.4	126.365	126.136	82.7546	100.775	SETDB1
ENSMMUG00000023234	131.66	131.238	106.644	121.292	54.4983	65.504	LASS2
ENSMMUG00000023231	0.0743201	0.370169	0.101132	0.141092	0.0544438	0.149666	ANXA9
ENSMMUG00000010067	11.0041	13.2305	12.2876	13.0745	13.8832	14.8669	FAM63A
ENSMMUG00000010068	47.3333	46.2223	73.6244	71.3454	54.825	63.8078	PRUNE
ENSMMUG00000024243	0	0	0	0	0	0	U6
ENSMMUG00000010071	4.30756	2.66126	0.809059	0.376245	0.326663	0.249444	BNIPL
ENSMMUG00000010072	38.3801	28.4363	50.7685	41.528	34.463	28.1373	C1orf56
ENSMMUG00000010074	72.6567	64.3044	69.5791	69.6523	57.7649	59.1681	CDC42SE1
ENSMMUG00000010075	246.233	244.067	429.206	368.861	288.062	237.57	MLLT11
ENSMMUG00000008402	5.02616	5.39228	2.68001	2.68074	3.64774	3.64188	GABPB2
ENSMMUG00000007643	25.2167	28.987	73.0682	68.8057	33.973	43.9021	SEMA6C
ENSMMUG00000007903	5.28337	4.29836	1.41585	1.31686	0.816658	1.796	TMOD4
ENSMMUG00000007897	0.0572276	0.109506	0.353963	0.282183	0.163332	0.249444	TNFAIP8L2
ENSMMUG00000007898	31.8225	32.0608	58.5557	52.2039	59.616	67.9984	LYSMD1
ENSMMUG00000007900	28.0672	29.9405	56.887	56.6719	45.4606	56.0251	SCNM1
ENSMMUG00000007905	45.3738	49.632	100.526	91.2393	57.4383	72.239	VPS72
ENSMMUG00000005228	121.938	121.718	153.064	141.421	141.608	153.508	PSMD4
ENSMMUG00000013166	28.1441	39.9446	99.4132	126.371	70.7226	89.4007	ZNF687
ENSMMUG00000013170	50.4722	57.4287	116.656	104.643	148.686	166.529	PI4KB
ENSMMUG00000013172	35.8968	40.402	34.1828	26.8074	35.3341	33.5752	RFX5
ENSMMUG00000016953	1.1326	1.36779	0	0.0470306	0	0.0498888
ENSMMUG00000020924	69.8617	78.2566	156.806	129.005	165.074	175.559	PSMB4
ENSMMUG00000020925	591.479	551.661	243.83	263.748	157.669	184.938	POGZ
ENSMMUG00000035517	0	0	0	0	0	0	Y_RNA
ENSMMUG00000021259	85.6008	78.389	48.493	49.7113	31.7408	45.5485	CGN
ENSMMUG00000035742	0	0	0	0	0	0	SNORA44
ENSMMUG00000021260	20.8725	18.176	17.3442	17.3543	6.42437	10.0775	TUFT1
ENSMMUG00000027219	0.286245	0.583066	0	0	0	0	mml-mir-554
ENSMMUG00000016920	50.9248	45.6246	20.2771	19.988	17.6398	13.7693	SNX27
ENSMMUG00000026313	1.01742	0.729251	0	0	0	0	U6
ENSMMUG00000016952	44.007	55.251	255.461	213.801	178.521	187.682	CELF3
ENSMMUG00000016955	2.21357	2.35035	2.17435	1.64607	2.12331	2.89355
ENSMMUG00000033168	0.0913593	0.0242758	0.101132	0.0470306	0	0.0498888	U6
ENSMMUG00000009094	53.1117	46.977	73.8267	73.6969	59.5071	72.8875	MRPL9
ENSMMUG00000009095	0.297174	0.319003	0.606795	0.376245	0.217775	0.698443	OAZ3
ENSMMUG00000009096	37.9877	34.8316	37.7224	36.0725	34.6263	34.4731	TDRKH
ENSMMUG00000012137	0.102907	0.0868023	0.0505662	0.0470306	0.925545	0.39911	LINGO4
ENSMMUG00000012138	0.0572809	0.134568	0.859626	1.17576	2.28664	2.94344	RORC
ENSMMUG00000014358	0	0	0.151699	0.0470306	0.0544438	0.199555	C2CD4D
ENSMMUG00000026524	0	0	0	0	0	0	Y_RNA
ENSMMUG00000014359	0.274377	0.222942	0.252831	0.564367	0.272219	0.149666	THEM5
ENSMMUG00000014361	10.2231	8.99343	14.5631	17.4483	25.3708	19.9555	THEM4
ENSMMUG00000031680	0	0	0	0	0	0
ENSMMUG00000011656	33.433	35.0156	77.3157	51.1222	41.1595	24.2459	S100A10
ENSMMUG00000020717	0.302718	0.0366787	0.101132	0.0940612	0	0
ENSMMUG00000004441	0.303284	1.25634	0.707927	2.58668	2.55886	2.49444	S100A11
ENSMMUG00000020209	0	0.0501236	0	0	0.0544438	0.0997776	TCHHL1
ENSMMUG00000017650	0.245896	0.294728	0.252831	0.141092	0.0544438	0.0997776
ENSMMUG00000007853	0	0.110292	0.101132	0.0940612	0	0.0997776
ENSMMUG00000019033	0.0286404	0.0485516	0	0.0470306	0	0	RPTN
ENSMMUG00000012805	0.0285872	0.0250618	0	0	0	0
ENSMMUG00000009039	0	0	0	0	0	0
ENSMMUG00000009040	0	0	0	0	0.108888	0	CRNN
ENSMMUG00000031679	0	0	0	0	0	0
ENSMMUG00000001967	0	0	0	0	0	0
ENSMMUG00000010288	0	0	0	0	0	0
ENSMMUG00000010287	0	0	0	0	0	0
ENSMMUG00000010286	0	0	0	0	0	0
ENSMMUG00000010284	0	0	0	0	0	0	LCE3C
ENSMMUG00000010283	0	0	0	0	0	0	LCE3B
ENSMMUG00000001970	0	0	0	0	0.0544438	0
ENSMMUG00000001971	0	0	0	0	0	0.0498888
ENSMMUG00000001969	0	0	0.0505662	0	0.0544438	0.0997776
ENSMMUG00000001968	0	0	0	0	0	0	LCE2A
ENSMMUG00000001966	0	0	0	0	0	0	C1orf68
ENSMMUG00000001965	0	0	0	0	0	0	KPRP
ENSMMUG00000031675	0	0	0	0	0	0
ENSMMUG00000031674	0	0.0250618	0	0	0	0
ENSMMUG00000031673	0	0	0	0	0	0
ENSMMUG00000031672	0	0	0	0	0	0
ENSMMUG00000031671	0	0	0	0	0	0
ENSMMUG00000031670	0	0	0	0	0	0
ENSMMUG00000017740	0	0	0	0	0	0	SMCP
ENSMMUG00000017743	0	0	0	0	0	0	SPRR4
ENSMMUG00000031669	0	0	0	0	0	0	SPRR1A
ENSMMUG00000031668	0	0	0	0	0	0	SPRR3
ENSMMUG00000036441	0	0	0	0	0	0	SNORA31
ENSMMUG00000013817	0	0	0	0	0	0	SPRR1
ENSMMUG00000031667	0	0	0	0	0	0
ENSMMUG00000031666	0	0	0	0	0	0
ENSMMUG00000031664	0	0	0.101132	0	0	0
ENSMMUG00000031663	0	0	0	0	0	0
ENSMMUG00000031662	0	0	0	0	0	0
ENSMMUG00000031661	0	0	0	0	0	0
ENSMMUG00000031660	0	0	0	0	0	0
ENSMMUG00000009451	0	0	0	0	0	0	LELP1
ENSMMUG00000021750	0	0.0242758	0	0	0	0	PRR9
ENSMMUG00000021751	0	0	0	0	0	0.0498888
ENSMMUG00000031659	0	0	0	0	0	0
ENSMMUG00000000472	0	0	0	0	0	0.0498888	PGLYRP3
ENSMMUG00000006865	0	0	0	0	0	0	PGLYRP4
ENSMMUG00000024888	0	0	0	0	0	0	U6
ENSMMUG00000006868	0	0	0	0	0	0.0498888	S100A9
ENSMMUG00000004830	0	0	0	0	0	0	S100A12
ENSMMUG00000004831	0.291789	0.319003	0	0.188122	0.0544438	0	S100A8
ENSMMUG00000004832	0	0.0242758	0	0	0	0
ENSMMUG00000004833	0.246056	0.355152	0.0505662	0.141092	0	0
ENSMMUG00000004834	0.0571743	0	0	0	0	0
ENSMMUG00000004835	0	0	0	0	0	0	S100A7L2
ENSMMUG00000008917	4.03876	7.27728	3.48907	3.90354	2.93997	1.69622	S100A6
ENSMMUG00000010980	0	0	0	0	0	0	S100A5
ENSMMUG00000010979	0.897312	1.26856	3.38794	1.6931	3.32107	2.54433	S100A4
ENSMMUG00000031655	0.148587	0.0250618	0.202265	0.188122	0	0	S100A3
ENSMMUG00000010978	0.177174	0.0868023	0.101132	0.0470306	0.108888	0.149666	S100A2
ENSMMUG00000008144	0.78902	0.95595	1.66869	1.2228	5.00883	3.39244	S100A13
ENSMMUG00000008145	0.0859213	0.47356	1.26416	2.72777	72.3559	30.1328	S100A1
ENSMMUG00000008146	47.0788	47.5333	99.9694	97.8236	93.9701	113.996	CHTOP
ENSMMUG00000008148	15.5107	16.5079	32.5646	29.7233	45.0795	51.0362	SNAPIN
ENSMMUG00000008149	136.84	120.152	262.085	250.344	153.314	198.757	ILF2
ENSMMUG00000008153	1.64164	2.84835	1.76982	3.48026	2.34109	3.24277	NPR1
ENSMMUG00000025193	0.0858681	0.222412	0	0	0	0.0498888	Y_RNA
ENSMMUG00000019482	122.552	134.64	115.645	116.824	102.681	112.898	INTS3
ENSMMUG00000036634	0	0	0	0	0	0	snoU13
ENSMMUG00000031650	1.93839	2.04883	0.40453	0.141092	0.108888	0.349221
ENSMMUG00000019487	0.737955	1.36411	8.44456	6.58428	6.85992	8.28154	SLC27A3
ENSMMUG00000002696	62.5331	60.3021	33.0703	38.5651	29.563	28.3368	GATAD2B
ENSMMUG00000005002	43.9906	50.8054	79.7935	76.5188	85.4768	75.6314	DENND4B
ENSMMUG00000005005	10.3865	12.1316	30.7948	33.3447	29.4541	40.0108	CRTC2
ENSMMUG00000005007	22.6068	22.5102	49.7066	61.7041	26.7864	31.2304	SLC39A1
ENSMMUG00000005008	37.5993	38.7021	50.0606	46.5603	14.5365	29.0852	CREB3L4
ENSMMUG00000005010	48.5008	44.4796	110.942	97.8706	111.719	125.071	JTB
ENSMMUG00000017586	17.1889	17.3649	31.2499	37.7656	13.6654	24.4455	RAB13
ENSMMUG00000014952	0.0742668	0.0366787	0	0	0	0	NUP210L
ENSMMUG00000036896	0	0	0	0	0	0	U3
ENSMMUG00000015561	0.0285872	0.109506	0	0.0470306	0.0544438	0
ENSMMUG00000028290	0	0	0	0	0	0	U6
ENSMMUG00000010805	178.929	178.453	179.763	188.263	165.074	173.663	TPM3
ENSMMUG00000033441	0.851845	1.24116	0	0	0	0	mml-mir-190b
ENSMMUG00000010807	0.721076	0.65041	0.0505662	0	0	0.0498888	C1ORF189
ENSMMUG00000010808	84.7687	80.7619	147.805	123.973	152.933	162.787	C1orf43
ENSMMUG00000010810	217.901	204.565	274.119	279.362	224.526	236.423	UBAP2L
ENSMMUG00000036261	0.600298	0.51321	0.0505662	0.0940612	0.108888	0.0498888
ENSMMUG00000025046	1.17812	0.984942	0.0505662	0.0470306	0	0.149666	SNORA58
ENSMMUG00000010814	65.1413	63.1008	73.9784	71.7216	58.8538	74.5837	HAX1
ENSMMUG00000026730	0.0286404	0	0	0	0	0	SNORD59
ENSMMUG00000023364	149.83	171.452	55.6228	60.5754	36.5318	31.0807	ATP8B2
ENSMMUG00000031640	0	0.0493376	0.0505662	0	0	0
ENSMMUG00000035851	0.732464	1.39975	0.303397	0.0470306	0.163332	0.0997776	U7
ENSMMUG00000031639	0	0	0	0	0	0
ENSMMUG00000022978	0.417686	0.24486	0.505662	0.470306	0.544438	0.498888	IL6R
ENSMMUG00000022980	0	0.134568	0	0.423275	0.381107	0.848109	SHE
ENSMMUG00000031638	0	0	0	0	0	0
ENSMMUG00000019545	0	0.0485516	0	0.0470306	0	0.249444	TDRD10
ENSMMUG00000019547	100.122	91.8726	141.231	129.663	139.975	150.465	UBE2Q1
ENSMMUG00000016089	4.35858	6.82554	17.0914	14.6265	27.2219	19.756	CHRNB2
ENSMMUG00000016093	403.405	400.43	341.069	363.876	313.215	317.841	ADAR
ENSMMUG00000017793	4.20297	7.33209	3.48907	5.97288	3.42996	5.68732	KCNN3
ENSMMUG00000002027	6.38685	8.51563	36.5088	37.2012	47.0939	61.1138	PMVK
ENSMMUG00000006576	12.4393	15.4419	23.7156	23.9856	96.9645	78.6247	PBXIP1
ENSMMUG00000006579	36.6768	39.2543	77.1135	80.0931	64.7882	81.4185	PYGO2
ENSMMUG00000006581	40.2243	55.8371	35.1941	36.872	26.133	27.4388	SHC1
ENSMMUG00000006583	0.669127	0.492608	2.42718	2.86887	1.03443	0.848109
ENSMMUG00000006584	20.2633	28.9947	54.3587	45.9489	53.0827	62.6603	FLAD1
ENSMMUG00000006585	0.54918	0.886267	0.0505662	0.141092	0	0.149666	LENEP
ENSMMUG00000004053	0.966813	1.86738	12.237	7.47786	39.4173	39.6616	ZBTB7B
ENSMMUG00000023336	0.114562	0.0733574	0	0	0	0	DCST2
ENSMMUG00000023339	0	0.0250618	0.151699	0.235153	0.163332	0.199555	DCST1
ENSMMUG00000023340	9.51859	15.7809	32.5646	29.3471	58.9082	54.5284	ADAM15
ENSMMUG00000023350	4.87955	6.46265	6.82644	6.53725	1.25221	3.14299	EFNA4
ENSMMUG00000028380	0.0285872	0.0994612	0	0	0.0544438	0.0498888	SNORA70
ENSMMUG00000018934	4.82165	7.44708	24.6257	24.9732	25.1531	19.6063	EFNA3
ENSMMUG00000028284	0	0	0	0	0	0	Y_RNA
ENSMMUG00000005350	1.0473	1.40821	3.13511	2.11638	4.02884	5.48777	EFNA1
ENSMMUG00000013219	6.72791	8.35646	5.66342	5.59664	7.0777	7.78265	SLC50A1
ENSMMUG00000019036	0.737636	1.00686	17.0914	16.5077	17.4765	25.4433	DPM3
ENSMMUG00000036922	0.0571743	0.111864	0	0.0470306	0	0.0498888	U7
ENSMMUG00000031628	0	0.0250618	0	0	0	0
ENSMMUG00000012180	28.7424	30.2161	51.3247	44.9612	33.3196	49.5895	KRTCAP2
ENSMMUG00000012182	4.5819	8.4585	34.8907	29.3001	28.6375	18.2593	TRIM46
ENSMMUG00000003906	1.41309	1.57283	1.06189	1.03467	0.108888	0.349221	MUC1
ENSMMUG00000027228	0	0	0.101132	0.282183	0.0544438	0.149666	mml-mir-92b
ENSMMUG00000003902	115.049	146.06	65.1293	72.9915	15.3532	24.5952	THBS3
ENSMMUG00000008506	9.34852	11.8132	27.508	25.3025	22.2675	24.7947	MTX1
ENSMMUG00000008507	4.36935	6.02852	11.3268	12.9334	16.932	13.1208
ENSMMUG00000018309	3.50662	4.33616	20.4288	19.988	18.0754	12.3225	FAM189B
ENSMMUG00000018313	9.44123	11.0424	56.5836	49.3821	71.9748	63.6082	SCAMP3
ENSMMUG00000023141	60.204	64.7532	47.4311	44.1147	36.4774	50.238	CLK2
ENSMMUG00000023142	11.2865	13.4099	35.3963	29.7704	26.5686	22.6994	HCN3
ENSMMUG00000023143	1.33287	1.71028	7.3321	4.46791	10.0177	3.59199	PKLR
ENSMMUG00000023144	95.0281	100.774	139.108	129.381	99.1967	70.9917	FDPS
ENSMMUG00000031616	0.222907	0.185478	0.40453	0.423275	0.381107	0.0997776
ENSMMUG00000023145	23.234	32.0718	77.2146	71.7687	97.2367	71.4407	RUSC1
ENSMMUG00000008823	8.92752	9.85613	9.35475	7.61895	7.29548	7.53321
ENSMMUG00000031615	97.615	87.7197	33.6771	36.4487	35.0618	31.4299
ENSMMUG00000025681	0.674565	0.345893	0	0	0	0	U6
ENSMMUG00000037210	0.646031	0.784704	0	0	0.0544438	0	snoU13
ENSMMUG00000027626	0	0	0	0	0	0	U6
ENSMMUG00000023146	481.176	430.256	61.7413	82.7738	59.0716	48.2425
ENSMMUG00000018080	65.9834	60.0196	58.2017	50.1346	69.9059	70.892	DAP3
ENSMMUG00000026744	0.257551	0.123481	0	0	0	0.0498888	U6
ENSMMUG00000009981	32.1378	36.8139	28.0642	24.3148	27.9297	28.5863	MSTO1
ENSMMUG00000009987	280.574	276.211	124.949	125.242	112.699	132.405	GON4L
ENSMMUG00000018075	107.315	99.5751	64.5731	71.7687	49.1628	56.973	YY1AP1
ENSMMUG00000021312	177.77	202.146	144.822	148.852	119.069	90.8475	SYT11
ENSMMUG00000036827	0	0	0	0	0	0	U4
ENSMMUG00000018874	39.6497	37.6372	30.542	32.1689	26.133	31.6794	RIT1
ENSMMUG00000004648	120.424	113.474	86.0131	82.6798	69.3615	76.5294	KIAA0907
ENSMMUG00000027793	1.75631	1.22082	0	0	0	0.0498888	SNORA42
ENSMMUG00000035976	1.56081	1.12055	0.202265	0	0	0.0997776	SCARNA15
ENSMMUG00000005090	0.143149	0.0242758	0	0	0	0	RXFP4
ENSMMUG00000005092	92.3503	103.034	161.508	138.411	93.2623	117.638	ARHGEF2
ENSMMUG00000013495	75.9184	79.9976	147.148	134.649	108.67	124.273	SSR2
ENSMMUG00000009983	17.1471	21.9966	62.4998	63.021	34.7896	41.6072	UBQLN4
ENSMMUG00000012126	7.32474	8.15518	32.2107	25.6787	30.2708	34.5729	LAMTOR2
ENSMMUG00000022306	0.14864	0.0242758	0	0.0470306	0.108888	0.0498888	RAB25
ENSMMUG00000022307	4.46714	9.42152	87.4795	96.1775	28.583	43.4032	MEX3A
ENSMMUG00000034939	0	0	0.101132	0.376245	0.0544438	0.0997776
ENSMMUG00000016096	8.35728	12.7392	42.9813	40.5874	44.6984	66.5017	LMNA
ENSMMUG00000004901	9.32903	11.4792	30.6937	21.2578	22.4309	18.7582	SEMA4A
ENSMMUG00000031593	8.98898	6.10144	4.34869	4.27978	3.70218	4.73943	SARNP
ENSMMUG00000036268	0.406244	0.258049	0	0	0	0	SNORA26
ENSMMUG00000004902	8.85326	11.299	19.0635	18.1068	33.1563	25.4433	SLC25A44
ENSMMUG00000000083	2.91075	2.78496	4.29813	5.22039	2.88552	3.5421
ENSMMUG00000000084	0.286298	0.5995	1.76982	2.21044	1.41554	1.64633	BGLAP
ENSMMUG00000000085	1.52154	2.11293	8.95022	3.57432	16.7687	17.9101	PAQR6
ENSMMUG00000000090	116.627	143.808	192.657	191.791	229.045	227.243	SMG5
ENSMMUG00000000091	1.61855	1.70372	5.81511	6.11398	5.98882	5.7871	TMEM79
ENSMMUG00000000092	9.57235	13.3393	25.5359	23.045	37.1307	37.3667	C1orf85
ENSMMUG00000000093	0	0.0250618	0	0.0940612	0	0.149666
ENSMMUG00000019034	237.878	246.981	380.157	337.397	323.07	327.67	CCT3
ENSMMUG00000004369	1.81285	1.73619	1.56755	2.06935	2.83108	2.54433	C1H1ORF182
ENSMMUG00000017965	0.0913593	0.257007	0.202265	0.0470306	0.217775	1.09755	RHBG
ENSMMUG00000017966	2.90947	0.121379	15.9284	2.82183	24.4453	19.7061	C1orf61
ENSMMUG00000027037	0	0	0.151699	0	0.163332	0.0498888	mml-mir-9-1
ENSMMUG00000016696	7.68185	10.1865	41.0598	37.9537	92.9356	79.8719	MEF2D
ENSMMUG00000027475	0.760838	0.833547	0.0505662	0.0470306	0.163332	0	Y_RNA
ENSMMUG00000002621	46.0001	55.7504	23.1593	36.0725	0.489995	2.09533	IQGAP3
ENSMMUG00000035883	0	0	0	0	0	0	snoU13
ENSMMUG00000002622	0	0	0	0	0.0544438	0	TTC24
ENSMMUG00000002623	25.6733	29.5618	57.8477	52.0158	68.9803	76.8287	APOA1BP
ENSMMUG00000002624	17.0757	13.6216	14.917	15.8023	10.181	12.4223	GPATCH4
ENSMMUG00000019821	0.22907	0.368871	0.101132	0.0470306	0.163332	0.149666	HAPLN2
ENSMMUG00000017093	0.114402	0.111078	0.556228	0.517336	5.38994	4.04099	BCAN
ENSMMUG00000006265	677.707	427.737	483.464	473.034	19.1098	106.313	NES
ENSMMUG00000002295	3.16347	5.25355	2.57888	5.12633	1.08888	1.04766	CRABP2
ENSMMUG00000000037	31.1688	31.2376	64.3708	65.8428	53.9538	59.2679	ISG20L2
ENSMMUG00000000038	14.4811	17.1387	34.6884	32.357	48.0195	51.4852	RRNAD1
ENSMMUG00000000039	9.06373	9.69325	37.4696	32.31	34.1907	35.9698	MRPL24
ENSMMUG00000010918	13.5885	13.791	60.7806	59.5877	61.1949	67.9485	PRCC
ENSMMUG00000010917	0	0.122695	0.202265	0.329214	0.70777	0.39911	SH2D2A
ENSMMUG00000012424	12.3322	19.9857	14.4619	15.0028	4.57328	10.0276	NTRK1
ENSMMUG00000012422	2.36961	2.86657	1.11246	1.17576	0.108888	0.349221	INSRR
ENSMMUG00000012429	0.177227	0.172289	0.151699	0.705459	1.3611	1.84588	PEAR1
ENSMMUG00000012431	1.20191	2.44227	2.62944	4.23275	0	0.0997776	LRRC71
ENSMMUG00000012436	129.871	146.731	137.591	136.859	187.069	185.786	ARHGEF11
ENSMMUG00000032670	0.600917	0.662027	0	0	0	0	mml-mir-765
ENSMMUG00000008998	0	0.0250618	0	0	0	0	ETV3L
ENSMMUG00000008999	12.2615	15.465	13.4	18.7652	10.7799	10.5764	ETV3
ENSMMUG00000008974	0	0	0.0505662	0	0	0.0997776
ENSMMUG00000008972	0	0.0501236	0	0	0	0
ENSMMUG00000008973	0	0	0	0	0	0	FCRL4
ENSMMUG00000019830	0	0.0501236	0	0	0	0	FCRL2
ENSMMUG00000019833	0	0.0242758	0	0	0	0	FCRL1
ENSMMUG00000019835	0	0	0.151699	0.0940612	0	0	CD5L
ENSMMUG00000003191	50.0394	70.169	62.8032	73.5558	67.837	70.443	KIRREL
ENSMMUG00000003195	16.1457	22.2887	20.1254	21.8222	21.1787	27.3889
ENSMMUG00000020155	1.48587	1.44376	0.758493	0.893581	1.85109	2.09533	ELL2
ENSMMUG00000020156	0.0285872	0.321617	1.11246	0.940612	3.42996	1.89577	CD1D
ENSMMUG00000016885	0	0	0.303397	0.470306	0.163332	0.199555
ENSMMUG00000016783	0	0.0733574	0	0	0	0	CD1B
ENSMMUG00000016784	0	0.0609545	0	0	0	0	CD1E
ENSMMUG00000019444	0	0	0	0	0	0
ENSMMUG00000003168	0	0.0250618	0	0	0	0
ENSMMUG00000003166	0	0	0	0	0	0	OR10T2
ENSMMUG00000004508	0.0286404	0	0	0	0	0
ENSMMUG00000004509	0	0	0	0	0	0	OR10R2
ENSMMUG00000004510	0	0	0	0	0	0
ENSMMUG00000019389	0.14864	0.136926	0.505662	0.235153	0.381107	0.349221	HSP90AA1
ENSMMUG00000000724	0	0	0	0	0	0	OR6Y1
ENSMMUG00000000725	0	0	0	0	0	0
ENSMMUG00000000726	0	0	0	0	0	0	OR10X1
ENSMMUG00000000727	0	0	0	0	0	0	OR10Z1
ENSMMUG00000000730	0.114455	0.207925	0.303397	0.188122	0.108888	0.299333	SPTA1
ENSMMUG00000000733	0	0	0	0	0	0
ENSMMUG00000000734	0	0.0366787	0.101132	0.0940612	0.0544438	0.0997776	OR6K3
ENSMMUG00000018448	0	0.0250618	0	0	0.0544438	0.0997776
ENSMMUG00000018449	0	0	0	0	0	0	OR6K6
ENSMMUG00000018450	0.0572809	0	0	0	0	0	OR6N1
ENSMMUG00000018451	0.114562	0	0	0	0	0	OR6N2
ENSMMUG00000018452	0.0286404	0	0	0	0	0
ENSMMUG00000018454	1.19516	1.42611	0.758493	0.940612	0.979989	1.54655	MNDA
ENSMMUG00000004488	0	0.0617405	0.151699	0.0940612	0.489995	0.199555	PYHIN1
ENSMMUG00000004490	1.79615	3.01766	0.758493	5.12633	10.4532	11.7239	IFI16
ENSMMUG00000004492	14.3742	14.556	2.22491	2.25747	1.30665	1.49666	AIM2
ENSMMUG00000034372	0.526191	0.468844	0	0.141092	0.0544438	0.0498888	5S_rRNA
ENSMMUG00000001297	65.3499	72.882	310.679	277.951	258.009	241.312	CADM3
ENSMMUG00000001299	0.228964	0.0250618	3.79247	2.7748	3.59329	2.99333
ENSMMUG00000001300	1.73279	2.98641	13.7034	7.90114	21.0153	19.9056	DARC
ENSMMUG00000006681	0	0	0	0	0	0	OR10J1
ENSMMUG00000013428	0	0	0	0	0	0.0498888	FCER1A
ENSMMUG00000013427	0	0	0	0	0	0
ENSMMUG00000013423	0	0	0	0	0	0
ENSMMUG00000016501	0	0	0	0	0	0
ENSMMUG00000006685	0	0	0	0	0	0	APCS
ENSMMUG00000006686	0	0	0	0	0	0	OR10J5
ENSMMUG00000008922	0.0572809	0	0	0.0470306	0	0	CRP
ENSMMUG00000018444	3.2304	3.98099	11.1751	9.78236	14.4821	18.3092	DUSP23
ENSMMUG00000011335	0.0456796	0.124523	0.0505662	0.141092	0.272219	0.249444	FCRL6
ENSMMUG00000011338	0.0571743	0.22084	0.0505662	0.329214	0.163332	0.0997776	SLAMF8
ENSMMUG00000011340	0.503607	0.860419	3.99473	2.25747	3.21219	2.49444	VSIG8
ENSMMUG00000032897	0.0859213	0.0493376	0	0	0	0	SNORD64
ENSMMUG00000011342	1.35596	0.95542	0.303397	0.470306	0.381107	0.448999	CCDC19
ENSMMUG00000004705	33.3419	33.0167	73.4727	95.0958	22.2131	52.0839	TAGLN2
ENSMMUG00000004706	93.9905	123.874	278.418	339.514	227.847	383.495	IGSF9
ENSMMUG00000004707	0.119946	0.375927	0.40453	0.376245	0.108888	0.149666	SLAMF9
ENSMMUG00000009930	50.7472	50.9258	32.4635	34.4734	37.9474	40.1605	PIGM
ENSMMUG00000009929	1.66375	0.905315	7.53437	2.96293	25.0986	16.7626	KCNJ10
ENSMMUG00000009928	0.234455	0.404764	10.3155	9.02987	17.2043	12.1729	KCNJ9
ENSMMUG00000031542	14.249	21.1556	54.2575	44.8201	68.3815	65.1049	IGSF8
ENSMMUG00000017838	470.39	382.755	710.152	662.99	854.333	1030.25	PEA15
ENSMMUG00000017833	12.0225	21.0075	5.81511	22.9509	78.6714	100.875	ATP1A2
ENSMMUG00000017836	0.4007	0.207395	0.0505662	0.0940612	0.272219	0.748332	ATP1A4
ENSMMUG00000017837	1.37823	1.01158	0	0.658428	2.2322	2.29488	CASQ1
ENSMMUG00000017841	175.669	165.039	112.459	104.596	133.932	129.212
ENSMMUG00000021852	109.099	108.484	115.999	107.136	165.237	161.39	PEX19
ENSMMUG00000021854	329.845	308.845	273.816	271.178	242.112	241.861	COPA
ENSMMUG00000024228	1.80649	1.30367	0.0505662	0.0470306	0	0.0498888	Y_RNA
ENSMMUG00000021856	76.0432	80.785	111.954	115.648	110.684	122.926	NCSTN
ENSMMUG00000021865	12.3865	11.3088	27.6597	29.1119	3.91996	9.82809	NHLH1
ENSMMUG00000027901	0	0	0	0	0	0	U4
ENSMMUG00000020295	183.059	176.429	191.292	205.947	47.7473	70.9917	VANGL2
ENSMMUG00000015601	0.0286404	0.0242758	0	0	0.0544438	0	SLAMF6
ENSMMUG00000015470	0.577714	0.945631	0.303397	0.611398	0.489995	0.548777	CD84
ENSMMUG00000015809	0	0	0	0	0	0	SLAMF1
ENSMMUG00000015812	0.503042	1.4701	0.657361	0.376245	1.68776	1.89577	CD48
[truncated: 26,634 more rows]
