# Supplementary material for: MicroRNA Signatures of the Developing Primate Fovea
Source: Front Cell Dev Biol. 2021 Apr 8;9:654385. doi: 10.3389/fcell.2021.654385 (PMC8060505; doi:10.3389/fcell.2021.654385)
Supplement: Supplementary Table 2 — (related to Figure 2). miRNA-sequencing results of Macaca mulatta retinas [file Table_2.XLSX]

## Sheet: top_significant_gene
test_id	gene_id	gene	locus	value_TEMPORAL	value_NASAL	log2_fold_change	test_stat	p_value	q_value	significant
XLOC_184851	XLOC_184851	PYROXD2	9:97973960-98005822	0.284588	7.84657	4.78512	2.4133	5e-05	0.0207394	Yes
XLOC_022837	XLOC_022837	mml-mir-1249	10:89183495-89199292	1.0925	26.5429	4.60262	4.17528	5e-05	0.0207394	Yes
XLOC_106947	XLOC_106947	TMC5	20:18406218-18470388	0.0858886	2.07476	4.59433	1.10637	5e-05	0.0207394	Yes
XLOC_167121	XLOC_167121	Y_RNA	7:97889216-97890302	23.8128	1.02946	-4.53178	-6.81485	5e-05	0.0207394	Yes
XLOC_126662	XLOC_126662	SNORD48,SNORD52	4:31483983-31487061	3.87907	88.2509	4.50783	9.76998	5e-05	0.0207394	Yes
XLOC_161468	XLOC_161468	SNORD56	7:134490458-134498378	30.5744	1.39216	-4.45693	-3.00451	5e-05	0.0207394	Yes
XLOC_142814	XLOC_142814	U6	5:47412952-47413892	0.424372	8.74271	4.36468	3.14998	5e-05	0.0207394	Yes
XLOC_069000	XLOC_069000	snoZ30	16:30838168-30839163	1.30637	26.467	4.34055	7.11278	5e-05	0.0207394	Yes
XLOC_094963	XLOC_094963	LRTM1	2:81383294-81434623	2.34505	0.166046	-3.81997	-3.78754	5e-05	0.0207394	Yes
XLOC_173100	XLOC_173100	ENSMMUG00000034106	8:130408322-130601276	1.73679	24.0355	3.79067	3.90043	5e-05	0.0207394	Yes
XLOC_062436	XLOC_062436	-	15:62460544-62461995	1.74315	0.176804	-3.30147	-3.51382	5e-05	0.0207394	Yes
XLOC_032533	XLOC_032533	LUM	11:92301210-92309314	0.141858	1.3392	3.23885	3.4669	5e-05	0.0207394	Yes
XLOC_062438	XLOC_062438	-	15:62462741-62465543	1.36828	0.154967	-3.14233	-4.41383	5e-05	0.0207394	Yes
XLOC_143838	XLOC_143838	SPARCL1	5:80435280-80502020	1.98242	17.0706	3.10618	5.26019	5e-05	0.0207394	Yes
XLOC_176619	XLOC_176619	-	8:106783396-106783583	2291.43	19075.1	3.05736	5.07386	5e-05	0.0207394	Yes
XLOC_065639	XLOC_065639	TMEM215	15:44442273-44446170	1.02216	0.127933	-2.99816	-4.18256	5e-05	0.0207394	Yes
XLOC_062421	XLOC_062421	-	15:62438018-62445422	1.84363	0.241161	-2.93448	-5.82357	5e-05	0.0207394	Yes
XLOC_033314	XLOC_033314	mml-mir-619	11:109848732-109849595	1.21353	8.87496	2.87053	3.61482	5e-05	0.0207394	Yes
XLOC_160876	XLOC_160876	-	7:119837966-119841959	1.59083	0.223192	-2.83342	-4.95122	5e-05	0.0207394	Yes
XLOC_150304	XLOC_150304	GABRA1	6:158265241-158319668	0.552332	0.0790407	-2.80487	-2.75675	0.00015	0.0492327	Yes
XLOC_012013	XLOC_012013	U1	1:127871895-127872999	0.920841	6.30079	2.77451	2.92612	0.00015	0.0492327	Yes
XLOC_062419	XLOC_062419	-	15:62434306-62436550	2.27305	0.334052	-2.76649	-4.54873	5e-05	0.0207394	Yes
XLOC_062411	XLOC_062411	-	15:62405266-62414379	2.35063	0.367487	-2.67728	-5.93106	5e-05	0.0207394	Yes
XLOC_062413	XLOC_062413	-	15:62422294-62425680	1.76764	0.285993	-2.62777	-4.59011	5e-05	0.0207394	Yes
XLOC_062412	XLOC_062412	-	15:62414502-62422220	2.57834	0.423827	-2.60489	-5.73617	5e-05	0.0207394	Yes
XLOC_136518	XLOC_136518	NIPAL1	5:43288750-43308443	1.67104	0.282642	-2.5637	-2.97656	5e-05	0.0207394	Yes
XLOC_062422	XLOC_062422	-	15:62445503-62447035	1.09957	0.185986	-2.56368	-2.87487	0.00015	0.0492327	Yes
XLOC_062416	XLOC_062416	-	15:62427288-62429339	1.1379	0.194959	-2.54513	-3.3069	5e-05	0.0207394	Yes
XLOC_193120	XLOC_193120	RENBP	X:152056426-152065972	0.212618	1.23991	2.5439	2.77394	0.0001	0.0366832	Yes
XLOC_062418	XLOC_062418	-	15:62430171-62434227	1.88901	0.3243	-2.54223	-4.68768	5e-05	0.0207394	Yes
XLOC_160874	XLOC_160874	-	7:119833036-119835559	1.80129	0.315298	-2.51424	-4.05879	5e-05	0.0207394	Yes
XLOC_062420	XLOC_062420	-	15:62436631-62437916	2.22523	0.397303	-2.48565	-3.39839	5e-05	0.0207394	Yes
XLOC_160875	XLOC_160875	-	7:119836644-119837878	1.85885	0.337325	-2.4622	-3.14915	5e-05	0.0207394	Yes
XLOC_116105	XLOC_116105	ENSMMUG00000034052	3:120952107-120955505	6.23262	1.13358	-2.45895	-3.15786	5e-05	0.0207394	Yes
XLOC_107373	XLOC_107373	-	20:30449378-30449477	216.174	1167.07	2.43263	3.09051	5e-05	0.0207394	Yes
XLOC_176630	XLOC_176630	ANGPT1	8:109696883-109954623	0.349226	1.86631	2.41795	3.87806	5e-05	0.0207394	Yes
XLOC_170395	XLOC_170395	-	8:21511195-21511345	4902.13	25863.5	2.39944	5.07924	5e-05	0.0207394	Yes
XLOC_106944	XLOC_106944	CLEC19A	20:18251921-18278734	0.539568	2.81019	2.38079	3.55865	5e-05	0.0207394	Yes
XLOC_065803	XLOC_065803	ENSMMUG00000012131	15:58250521-58490355	0.195645	0.999323	2.35271	2.89356	5e-05	0.0207394	Yes
XLOC_077479	XLOC_077479	-	17:84505638-84506669	0.477228	2.37996	2.31819	3.16103	5e-05	0.0207394	Yes
XLOC_180673	XLOC_180673	LGI1	9:93214084-93253802	0.19006	0.929602	2.29016	2.89324	0.0001	0.0366832	Yes
XLOC_062409	XLOC_062409	-	15:62399649-62402835	2.5344	0.537115	-2.23834	-4.30418	5e-05	0.0207394	Yes
XLOC_100278	XLOC_100278	U6	2:48527651-48571113	2.41558	11.3931	2.23771	2.53762	5e-05	0.0207394	Yes
XLOC_096369	XLOC_096369	-	2:117779004-117782211	0.153308	0.71669	2.22491	3.09274	5e-05	0.0207394	Yes
XLOC_152782	XLOC_152782	CDH9	6:26920085-27084044	0.638906	0.139723	-2.19304	-2.68497	5e-05	0.0207394	Yes
XLOC_162539	XLOC_162539	CRIP2	7:168842198-168844046	0.375539	1.67319	2.15556	2.64437	0.00015	0.0492327	Yes
XLOC_077538	XLOC_077538	-	17:84607005-84609812	0.207389	0.912552	2.13757	3.08694	5e-05	0.0207394	Yes
XLOC_077481	XLOC_077481	-	17:84513052-84516071	0.523132	2.23212	2.09317	3.75739	5e-05	0.0207394	Yes
XLOC_062407	XLOC_062407	-	15:62381174-62397232	4.22048	0.99381	-2.08636	-5.49998	5e-05	0.0207394	Yes
XLOC_139872	XLOC_139872	TLL1	5:158054065-158277874	0.533075	2.20845	2.05062	4.23944	5e-05	0.0207394	Yes
