# Supplementary material for: MicroRNA Signatures of the Developing Primate Fovea
Source: Front Cell Dev Biol. 2021 Apr 8;9:654385. doi: 10.3389/fcell.2021.654385 (PMC8060505; doi:10.3389/fcell.2021.654385)
Supplement: Supplementary Table 3 — (related to Supplementary Figure 2). MIRTURNET target enrichment for the temporal network. [file Table_3.XLSX]

## Sheet: de_result_with_tpm
names	logFC	logCPM	PValue	FDR	Fovea:Control	Periphery:Control	Fovea:Control:Sp_5	Fovea:Control:Sp_1	Fovea:Control:Sp_9	Periphery:Control:Sp_2	Periphery:Control:Sp_10	Periphery:Control:Sp_6
mml-miR-342-5p	-1.9137	7.05783	1.95569e-10	6.6298e-08	18.6667	50.6667	21	20	15	48	64	40
mml-miR-505-5p	-1.67576	4.5165	4.73415e-08	8.02439e-06	3.33333	8.33333	3	4	3	7	11	7
mml-miR-369-3p	1.62426	4.53593	2.45133e-07	2.07966e-05	11.3333	2.33333	11	14	9	2	3	2
mml-miR-323a-5p	-2.12808	4.14161	2.45388e-07	2.07966e-05	1.66667	7	1	2	2	3	12	6
mml-miR-423-5p	-1.60891	11.6881	4.1619e-07	2.82177e-05	567.333	1273.67	448	682	572	695	2037	1089
mml-miR-15b-5p	1.43699	8.21751	5.59905e-07	3.16346e-05	149	38.6667	136	150	161	29	47	40
mml-miR-485-5p	-1.38484	8.07559	6.82963e-07	3.30749e-05	51.3333	95.6667	42	60	52	74	128	85
mml-miR-363-5p	-1.7595	3.14417	9.24968e-07	3.91955e-05	1	3	1	1	1	2	4	3
mml-miR-6529-3p	-1.49272	9.55801	3.08255e-06	9.79097e-05	138	283.667	105	181	128	155	445	251
mml-miR-663	-1.76748	3.47133	3.09319e-06	9.79097e-05	1	3.33333	1	1	1	3	3	4
mml-miR-454-3p	1.35006	7.62849	3.17701e-06	9.79097e-05	97.6667	26	91	114	88	26	28	24
mml-miR-182	1.97936	10.5681	6.98074e-06	0.000197206	806.333	157.667	894	364	1161	93	262	118
mml-miR-125a-3p	-1.26405	6.87508	8.92983e-06	0.000217746	23.3333	39.6667	21	24	25	33	48	38
mml-miR-30b-5p	1.41252	7.75238	8.99248e-06	0.000217746	107	27	111	110	100	31	25	25
mml-let-7c-5p	-1.25152	11.5977	1.07608e-05	0.000243193	642.667	1077	500	851	577	827	1433	971
mml-miR-4446-3p	-1.27406	5.93036	1.19872e-05	0.000244009	12	20	10	13	13	19	24	17
mml-miR-6529-5p	-1.23745	11.7499	1.22364e-05	0.000244009	714	1183.33	532	832	778	987	1508	1055
mml-miR-96	1.95396	6.8229	1.93432e-05	0.000364297	59	11.3333	64	24	89	7	20	7
mml-miR-204-3p	-1.35256	7.63269	2.21087e-05	0.000394465	38.6667	71.3333	24	51	41	45	106	63
mml-miR-374b-5p	1.26361	9.86414	2.49001e-05	0.000405759	456.333	130	450	554	365	137	139	114
mml-miR-320b	-1.47231	8.23419	2.51355e-05	0.000405759	54.6667	102.667	58	64	42	134	95	79
mml-miR-149-3p	-1.62238	4.13716	2.68467e-05	0.000413683	2.33333	6	1	3	3	3	9	6
mml-miR-135a-1-3p	-1.17716	7.97069	3.95721e-05	0.000583258	53	86.6667	47	60	52	57	126	77
mml-miR-486-3p	-1.48877	3.08499	4.33591e-05	0.000587737	1	2.33333	1	1	1	1	4	2
mml-miR-125b-1-3p	-1.19897	7.84764	4.42416e-05	0.000587737	48.3333	78.6667	33	58	54	59	106	71
mml-miR-106b-5p	1.13742	7.58422	4.50771e-05	0.000587737	90.6667	28.3333	80	106	86	24	33	28
mml-miR-20a-5p	1.17702	6.33114	5.65687e-05	0.000710252	37.6667	11.6667	41	41	31	9	16	10
mml-miR-7184-3p	-1.25106	4.3458	5.95053e-05	0.00072044	3.66667	6.66667	4	3	4	4	10	6
mml-miR-34a-5p	1.57354	3.47832	6.71374e-05	0.000784814	4.66667	0.666667	6	4	4	0	1	1
mml-miR-92b-5p	-1.58047	8.8707	7.48181e-05	0.000845444	82.3333	183.667	63	111	73	62	321	168
mml-miR-143-3p	-4.51135	7.36637	0.000126396	0.00138221	4.33333	97.6667	3	5	5	2	288	3
mml-miR-494-3p	1.22677	4.75413	0.00014323	0.00151734	12.6667	3.33333	12	15	11	3	5	2
mml-miR-760	-1.05826	8.45124	0.000214169	0.0022001	78	113	75	87	72	115	130	94
mml-miR-320a	-1.13822	12.8332	0.000230526	0.00229848	1597.67	2531	1196	2075	1522	1453	3722	2418
mml-miR-126	-2.94043	8.55474	0.000242026	0.00234024	30	200	27	42	21	25	551	24
mml-miR-592-5p	1.20998	3.72107	0.000248521	0.00234024	5.66667	1.33333	4	7	6	1	2	1
mml-miR-184	-4.08766	8.20146	0.000317441	0.00290845	11.6667	170.333	2	26	7	3	488	20
mml-miR-107-3p	1.08997	8.42975	0.000387061	0.00345299	160.333	52.3333	191	174	116	49	61	47
mml-miR-7205-5p	-2.05493	5.19429	0.000430929	0.00374577	4.66667	15.3333	1	6	7	4	28	14
mml-miR-380-3p	1.25944	3.91163	0.000480121	0.00406902	6.66667	1.33333	6	7	7	2	1	1
mml-miR-382-3p	0.995857	7.42657	0.000492324	0.00407068	79.3333	27.6667	58	96	84	22	35	26
mml-miR-23b-5p	-1.10677	4.36264	0.000540983	0.0043665	3.66667	6	2	5	4	4	8	6
mml-miR-365-3p	1.23391	4.28517	0.000566725	0.0044679	8.33333	2.33333	8	9	8	3	2	2
mml-miR-17-5p	0.974028	10.4002	0.000617047	0.00475406	615	225	671	653	521	169	303	203
mml-miR-409-5p	0.971688	7.4085	0.000667292	0.00502693	76.6667	27.6667	76	73	81	24	37	22
mml-let-7a-5p	-1.00807	14.3054	0.000692378	0.00510252	4673.33	6824	4072	5531	4417	3985	10062	6425
mml-miR-122a-5p	-1.07842	3.82865	0.000862995	0.00622458	2.66667	4	2	3	3	3	5	4
mml-miR-103-3p	0.960619	13.687	0.000925838	0.00653873	5978	2223.33	6521	6133	5280	1513	3031	2126
mml-miR-129-5p	-0.988085	10.9469	0.000998953	0.00691112	451.667	630	487	421	447	662	729	499
mml-miR-590-3p	1.09904	5.07488	0.00104551	0.00702812	15.3333	4.66667	18	18	10	5	5	4
mml-let-7d	-0.929762	10.44	0.00105733	0.00702812	328.667	455.333	327	352	307	305	649	412
mml-miR-486-5p	-1.01135	7.80695	0.00152711	0.00995557	50.3333	76	46	48	57	41	119	68
mml-miR-324-5p	1.03879	5.09705	0.00158472	0.0101362	15.3333	5	17	16	13	6	5	4
mml-miR-183-5p	1.34286	10.4549	0.00166925	0.0103997	670.667	203.333	731	306	975	125	332	153
mml-miR-1306-3p	-1.03505	3.20842	0.00168726	0.0103997	1.66667	2.66667	1	2	2	2	4	2
mml-miR-18a-5p	1.04663	3.35553	0.0018392	0.0109525	4	1	4	4	4	1	1	1
mml-miR-660-5p	1.04519	4.0844	0.00184157	0.0109525	7.33333	2	8	9	5	2	2	2
mml-miR-93-5p	0.850819	11.4631	0.00199593	0.0116659	1258.67	490.667	1188	1469	1119	383	605	484
mml-miR-432-5p	-0.853717	8.46472	0.00204573	0.0117543	87	111.333	70	102	89	94	148	92
mml-miR-139-3p	-0.97521	5.51217	0.00215674	0.0121856	10.3333	14.6667	8	10	13	12	22	10
mml-miR-23a-3p	0.915313	5.94703	0.00221108	0.0122878	27.3333	9.66667	27	33	22	10	12	7
mml-miR-154-5p	1.09852	2.9467	0.00224903	0.0122971	3	0.333333	4	3	2	0	1	0
mml-miR-892a	-1.02345	7.1944	0.00246287	0.0130882	32.6667	48	28	31	39	24	64	56
mml-miR-487b-3p	1.10848	6.34986	0.00247094	0.0130882	37.6667	11.3333	35	44	34	16	9	9
mml-miR-30b-3p	-0.907254	4.14651	0.00387729	0.0202216	3.66667	5.33333	3	5	3	4	6	6
mml-miR-15a-5p	1.01326	4.33088	0.00398627	0.0204749	8.66667	2.66667	12	7	7	2	4	2
mml-miR-346	-0.949158	3.84732	0.0045779	0.0228715	3	4	3	4	2	2	6	4
mml-miR-16-5p	0.874707	8.8741	0.0045878	0.0228715	207.667	78.3333	238	221	164	84	87	64
mml-miR-628-3p	-0.906187	4.63146	0.004931	0.0241625	5.33333	7	5	6	5	8	8	5
mml-let-7e-5p	-0.825827	12.5291	0.0049893	0.0241625	1480.67	1908.33	1233	1715	1494	1148	2841	1736
mml-miR-296-3p	-0.779972	8.49531	0.0051523	0.024364	91.3333	113.333	79	99	96	85	162	93
mml-miR-100-5p	-1.3062	10.2854	0.00517466	0.024364	264.333	439	99	555	139	379	602	336
mml-miR-376c-3p	1.08502	2.9314	0.00546184	0.0253639	3	0.666667	3	4	2	1	0	1
mml-miR-1180-3p	-0.767334	10.6135	0.0058075	0.0266046	402.667	478	382	492	334	407	570	457
mml-miR-23b-3p	0.829298	7.79205	0.00596466	0.0269603	97.6667	36.6667	89	113	91	40	35	35
mml-miR-195-3p	-1.1174	2.86725	0.00641759	0.0286258	1	2	0	2	1	1	3	2
mml-miR-16-2-3p	-0.792788	10.5437	0.00750211	0.0326301	381.333	473	281	472	391	297	670	452
mml-miR-342-3p	0.862421	10.9915	0.00757652	0.0326301	901.667	336	807	872	1026	394	307	307
mml-miR-9-3p	0.771657	8.69387	0.00760407	0.0326301	179	72.3333	182	187	168	72	76	69
mml-miR-15b-3p	0.773667	5.04108	0.00790276	0.0332181	13.6667	5.66667	12	16	13	5	7	5
mml-miR-140-3p	0.747639	9.85004	0.00793707	0.0332181	396.333	167	372	378	439	141	202	158
mml-miR-374b-3p	0.804138	4.5614	0.00858308	0.0354837	10	3.66667	9	12	9	2	6	3
mml-miR-92b-3p	-1.01947	13.3271	0.00986762	0.039982	2402.33	3595.67	1677	3499	2031	1286	6148	3353
mml-miR-361-5p	0.779809	8.47735	0.00990704	0.039982	154.667	62	171	171	122	63	65	58
mml-miR-335-5p	0.815345	7.25539	0.0103206	0.0411612	68.3333	26	53	102	50	24	27	27
mml-miR-27b-3p	0.709594	12.1086	0.0107638	0.0424293	1888.67	806.667	1902	2035	1729	761	936	723
mml-miR-7205-3p	-0.971723	5.44612	0.0115668	0.0450708	9.66667	14.3333	5	14	10	6	26	11
mml-miR-671-3p	-0.961266	8.07114	0.0117862	0.0454035	63	91.3333	41	72	76	35	151	88
mml-miR-106a-5p	0.783773	10.1019	0.0121843	0.0459014	481.667	204.333	465	573	407	108	307	198
mml-miR-19b	0.708227	7.37132	0.0121862	0.0459014	71	30	64	91	58	27	37	26
mml-miR-128b-3p	-0.686897	12.6797	0.0127187	0.0473807	1750.67	2008.33	1464	2120	1668	1464	2751	1810
mml-miR-708-5p	0.710933	9.40364	0.0138217	0.0509301	288.333	123	315	307	243	119	141	109
mml-miR-296-5p	0.816526	4.51561	0.0140443	0.0511939	9.33333	3.33333	10	9	9	4	3	3
mml-miR-26b-5p	0.68085	11.1064	0.0148951	0.0535183	948.333	408.667	819	1219	807	371	481	374
mml-miR-340-5p	0.678753	11.908	0.0149978	0.0535183	1631.67	728	1643	1792	1460	646	983	555
mml-miR-128a-3p	-0.678557	13.9212	0.0162098	0.056713	4146	4780.33	3428	4819	4191	3203	6829	4309
mml-miR-212-5p	-0.725002	5.01209	0.0162276	0.056713	7.66667	9.66667	8	7	8	7	13	9
mml-miR-410-3p	0.778891	5.47378	0.0168962	0.0584472	19	7.33333	18	23	16	9	8	5
mml-miR-656-3p	0.916198	3.71746	0.0181651	0.0622016	5.33333	1.33333	5	7	4	2	1	1
mml-miR-891b-5p	-0.74332	7.17276	0.021467	0.072773	36	44.3333	36	34	38	24	58	51
mml-miR-30a-5p	0.652622	12.6501	0.0218592	0.0728903	2684.33	1238.33	2923	2534	2596	985	1700	1030
mml-miR-7170-3p	-0.755575	3.88941	0.0219316	0.0728903	3	4	2	4	3	2	7	3
mml-miR-127-5p	0.658295	6.33516	0.0266899	0.0878435	33.6667	15.3333	34	35	32	11	24	11
mml-miR-211	-0.718131	8.57	0.0300998	0.0981139	99.6667	122.667	83	125	91	61	210	97
mml-miR-485-3p	-0.68335	7.68003	0.0313188	0.100962	54.3333	64.6667	40	69	54	37	106	51
mml-miR-598-3p	0.639684	5.98137	0.0315692	0.100962	25.6667	11	25	29	23	11	11	11
mml-miR-374a-3p	0.595205	6.65805	0.0322618	0.101588	41.6667	19.3333	35	49	41	15	27	16
mml-miR-30c-1-3p	-0.629633	4.75683	0.0323643	0.101588	6.66667	7.66667	6	7	7	6	10	7
mml-miR-1298-5p	0.70804	4.79269	0.0337094	0.104839	11	4.33333	13	8	12	3	7	3
mml-let-7b-5p	-0.675445	7.8934	0.0343541	0.105873	62	71	75	68	43	47	90	76
mml-miR-339-5p	0.610933	7.37663	0.0347223	0.106044	68.3333	32	77	71	57	24	42	30
mml-miR-423-3p	-0.611625	14.0548	0.0355491	0.1076	4649.33	5205.33	4505	5119	4324	3205	7842	4569
mml-miR-146a-5p	-0.719802	5.73956	0.0362651	0.108795	13.3333	16	13	16	11	16	24	8
mml-miR-362-5p	0.737822	3.58783	0.0370938	0.110152	4.66667	1.66667	4	5	5	1	3	1
mml-miR-7180-5p	-0.618128	9.99296	0.037367	0.110152	279	308.667	213	324	300	188	441	297
mml-miR-9-5p	0.612625	15.8093	0.0381768	0.111568	23664.3	11189	25945	21179	23869	7787	14520	11260
mml-miR-490-5p	0.833376	4.47175	0.0411703	0.119288	9	3	10	8	9	5	2	2
mml-miR-20b-5p	0.624647	6.98428	0.0416445	0.11964	52	24.6667	59	52	45	15	38	21
mml-miR-151-5p	0.604524	6.31194	0.0441882	0.125224	32.6667	14.3333	32	33	33	15	15	13
mml-miR-210-5p	0.679927	4.99363	0.0444546	0.125224	13	5.33333	12	15	12	6	4	6
mml-miR-375	-0.88943	3.57907	0.0446964	0.125224	2.33333	3	2	4	1	1	3	5
mml-miR-99b-5p	-0.564934	14.9011	0.0457974	0.127257	8548.67	9149	7017	9361	9268	6327	13188	7932
mml-miR-34c-5p	0.729195	6.96913	0.0487543	0.134372	53	24.3333	45	50	64	10	44	19
mml-miR-500a-3p	0.551111	5.9877	0.0509691	0.139343	25.6667	12	25	29	23	9	16	11
mml-miR-1243-3p	0.699289	3.10639	0.0516259	0.139586	3	0.666667	3	3	3	1	1	0
mml-miR-382-5p	-0.554245	8.83086	0.0518815	0.139586	128.667	130	94	162	130	121	152	117
mml-miR-452-5p	0.619182	5.70421	0.0551293	0.146088	21.6667	10	22	26	17	5	16	9
mml-miR-190b	0.545415	10.2306	0.0551602	0.146088	489	239	547	517	403	193	307	217
mml-miR-217b	0.548586	12.6835	0.055938	0.147	2702.67	1336	2641	3073	2394	848	1890	1270
mml-miR-543-3p	-0.612564	11.7576	0.0582813	0.15198	955.667	1052.67	572	1105	1190	680	1539	939
mml-miR-654-5p	-0.544672	8.20877	0.0599155	0.15473	82.6667	87.6667	70	84	94	64	130	69
mml-miR-125a-5p	-0.525426	14.2944	0.060249	0.15473	5719	5880.33	5222	6751	5184	3986	7938	5717
mml-miR-135a-2-3p	-0.644817	8.75778	0.0656709	0.167387	120	132	84	191	85	72	188	136
mml-miR-330-3p	-0.49695	9.16961	0.0704516	0.178232	163.667	165.667	163	168	160	138	221	138
mml-miR-30c-5p	0.498281	13.1602	0.0741032	0.18591	3689	1833.67	3781	3905	3381	1753	2186	1562
mml-miR-194-5p	0.650222	4.9933	0.0745832	0.18591	13	5.33333	14	18	7	5	5	6
mml-miR-652	0.579364	6.49679	0.07583	0.187638	36.6667	16.6667	38	37	35	21	17	12
mml-miR-27b-5p	-0.550152	4.62868	0.0765682	0.188091	6.33333	6.66667	4	9	6	5	9	6
mml-miR-27a-3p	-0.499952	7.2059	0.0836277	0.203955	42	42	41	50	35	40	56	30
mml-miR-130b-5p	-0.613684	13.0106	0.0865801	0.209648	2309.33	2507	1374	3287	2267	1208	3540	2773
mml-miR-19a-3p	0.583181	3.63328	0.0878154	0.211131	4.33333	2	4	6	3	2	2	2
mml-miR-892c-3p	-0.581086	5.56295	0.0906025	0.216297	12.6667	13.3333	13	12	13	6	18	16
mml-miR-148b-3p	0.468148	11.866	0.0943064	0.223566	1484	767.333	1422	1399	1631	616	981	705
mml-miR-155	-0.614125	7.38517	0.0974395	0.229389	46.3333	51.3333	32	77	30	26	84	44
mml-miR-181c-3p	0.495544	6.83247	0.0991376	0.231777	45	21.6667	49	46	40	22	22	21
mml-miR-32-3p	0.490393	4.5094	0.1016	0.235775	9	4	7	11	9	3	5	4
mml-miR-1249	-0.541342	5.59698	0.102239	0.235775	13.3333	14	10	16	14	7	19	16
mml-miR-337-3p	0.642529	3.10198	0.10742	0.24605	3	1	2	3	4	1	2	0
mml-miR-18b	0.46991	5.0282	0.110138	0.249963	12.6667	6	12	15	11	6	7	5
mml-miR-890-3p	-0.498825	5.17224	0.110603	0.249963	9.66667	10	10	9	10	6	13	11
mml-miR-7202-5p	0.620702	3.64017	0.111833	0.251068	4.66667	1.66667	7	4	3	2	2	1
mml-miR-191-3p	-0.495535	3.78157	0.113702	0.252466	3.33333	3.33333	3	4	3	3	4	3
mml-miR-1247-5p	-0.470511	8.24371	0.113945	0.252466	89	85.3333	58	121	88	67	106	83
mml-miR-1247-3p	-0.612064	6.40642	0.115386	0.253998	23.3333	25.6667	11	30	29	12	38	27
mml-miR-299-5p	0.683924	4.11446	0.119721	0.26184	6.66667	2.66667	6	5	9	4	1	3
mml-miR-134-5p	-0.425352	9.49734	0.126968	0.27591	213.333	204.333	168	237	235	165	278	170
mml-miR-204-5p	-0.425172	14.5777	0.129101	0.277142	7317	6876.67	6116	9744	6091	5456	8829	6345
mml-miR-185-3p	0.524631	5.70168	0.12917	0.277142	20	10.3333	19	15	26	6	16	9
mml-miR-539	0.51827	3.28885	0.132852	0.283251	3.33333	1	3	3	4	1	1	1
mml-miR-98	-0.420601	9.56199	0.135774	0.287672	222	207.333	234	231	201	195	237	190
mml-miR-101-3p	0.401308	11.2781	0.142829	0.300224	974.333	532.333	923	1038	962	398	745	454
mml-miR-93-3p	0.444634	5.34278	0.14347	0.300224	15.6667	7.66667	15	16	16	6	8	9
mml-miR-383	0.526936	3.96516	0.147206	0.306152	5.66667	2.66667	4	10	3	2	4	2
mml-miR-1304	-0.517489	4.62783	0.149606	0.308854	6.66667	6.33333	4	9	7	3	8	8
mml-miR-7181-3p	0.490471	3.72674	0.150327	0.308854	4.33333	2	5	4	4	2	2	2
mml-miR-433-3p	-0.395692	8.51279	0.154471	0.315457	109.333	100	86	136	106	91	120	89
mml-miR-105-5p	-0.395671	9.73711	0.156847	0.318391	254.333	233.333	216	273	274	225	276	199
mml-miR-411-3p	-0.396523	6.58643	0.159247	0.321337	28.3333	26	23	34	28	23	35	20
mml-miR-370-3p	-0.468244	12.5069	0.161697	0.32435	1673.33	1719.33	1250	1435	2335	1152	2696	1310
mml-miR-330-5p	-0.408599	6.46169	0.167671	0.33295	25.3333	24.3333	27	22	27	22	31	20
mml-miR-676-3p	-0.425772	7.34529	0.167948	0.33295	48.3333	46.6667	39	66	40	27	70	43
mml-miR-99a-5p	-0.394809	13.8853	0.170277	0.335604	4600	4156	3333	6252	4215	3751	4917	3800
mml-miR-3938-3p	0.532242	3.28044	0.178709	0.347507	3.33333	1.33333	4	4	2	2	1	1
mml-miR-301a-3p	0.498463	3.37291	0.178936	0.347507	3.33333	1.66667	4	4	2	2	2	1
mml-miR-7186-5p	-0.382609	7.94701	0.179391	0.347507	73.6667	68.3333	59	80	82	48	91	66
mml-miR-1296-5p	0.411426	6.98512	0.18419	0.354774	48.6667	25.3333	50	44	52	28	28	20
mml-miR-504-5p	-0.396357	10.3853	0.185755	0.355769	399	383	314	420	463	236	570	343
mml-miR-185-5p	0.370733	10.9584	0.194127	0.36808	773.333	435	716	819	785	277	629	399
mml-miR-181a-3p	0.368907	8.65467	0.194355	0.36808	155	84	164	147	154	76	98	78
mml-let-7g-5p	0.360699	14.9615	0.195949	0.369038	12318.7	6933.67	12809	12564	11583	5024	9481	6296
mml-miR-942-5p	-0.437038	3.35375	0.211089	0.395355	2.33333	2.33333	3	3	1	2	3	2
mml-miR-331-3p	0.407617	7.93838	0.214356	0.399267	94.6667	49	100	84	100	60	48	39
mml-miR-187-3p	0.547174	3.40829	0.219143	0.403975	3.33333	1.66667	6	1	3	2	2	1
mml-miR-628-5p	0.358981	5.1286	0.219266	0.403975	13.3333	7	12	16	12	6	9	6
mml-miR-425	0.337467	9.1902	0.227179	0.415208	223.667	125.333	194	222	255	106	155	115
mml-miR-664	0.514079	5.50877	0.227813	0.415208	17.6667	8	22	16	15	12	4	8
mml-miR-455-3p	0.527195	4.08012	0.232931	0.422265	6.33333	3.33333	6	6	7	0	7	3
mml-miR-455-5p	-0.491674	7.16195	0.236061	0.425663	40.6667	44	34	43	45	12	81	39
mml-miR-409-3p	-0.337261	11.1752	0.23816	0.427176	710	646	533	812	785	475	934	529
mml-miR-363-3p	-0.330883	10.705	0.239503	0.427324	507.667	463.333	486	508	529	320	649	421
mml-miR-541-3p	0.342722	6.08207	0.250242	0.444147	25.6667	14.6667	18	30	29	10	21	13
mml-miR-551b-3p	0.514792	2.86637	0.258254	0.453415	2.33333	0.666667	1	3	3	2	0	0
mml-miR-7202-3p	0.427644	3.30981	0.259412	0.453415	3	1.66667	3	2	4	2	2	1
mml-miR-374a-5p	0.33287	7.1614	0.259476	0.453415	55	30	51	71	43	31	35	24
mml-miR-1271-5p	0.320735	7.53804	0.273146	0.474855	70	40	72	62	76	37	52	31
mml-miR-7180-3p	-0.336597	9.19109	0.274649	0.474966	179.667	161.667	127	212	200	97	217	171
mml-miR-222-3p	-0.321763	7.58433	0.276013	0.474966	59	53.6667	51	75	51	39	84	38
mml-miR-151-3p	-0.330997	14.1579	0.283063	0.483037	5565	5124.33	4485	5234	6976	3194	7482	4697
mml-miR-323b-3p	0.307175	7.79206	0.283553	0.483037	85.3333	47.3333	62	107	87	43	55	44
mml-miR-199a-3p	-0.507272	5.86377	0.287697	0.487647	16.3333	18.3333	17	19	13	7	42	6
mml-miR-216b	-0.287436	13.0483	0.296612	0.500256	2664.33	2288	2103	3315	2575	1766	2960	2138
mml-miR-488-5p	0.317633	4.23062	0.303104	0.508675	6.33333	3.66667	7	7	5	3	5	3
mml-miR-24-3p	-0.280837	10.0318	0.30733	0.513225	326.333	281	321	371	287	251	367	225
mml-miR-488-3p	0.322495	4.01396	0.310442	0.515882	5.33333	3.33333	6	6	4	3	4	3
mml-miR-323a-3p	0.287982	10.1986	0.315677	0.519562	451	255.667	316	543	494	226	305	236
mml-miR-148b-5p	0.294811	4.97291	0.315722	0.519562	11.3333	6.33333	11	13	10	6	8	5
mml-miR-186-5p	0.316626	9.16486	0.324518	0.531458	218.333	119.333	236	236	183	145	118	95
mml-miR-7174-5p	-0.364501	4.10879	0.326539	0.532196	4.66667	4.33333	5	4	5	5	6	2
mml-miR-495-3p	0.302828	9.15795	0.332162	0.537453	217.667	120.667	163	225	265	134	129	99
mml-miR-30e-5p	0.2644	9.86865	0.332936	0.537453	351.667	209	346	384	325	177	281	169
mml-miR-124a-3p	0.342115	9.46798	0.33647	0.53748	267.333	145.667	361	234	207	173	139	125
mml-miR-889-3p	0.269494	8.20323	0.337583	0.53748	112	65.3333	90	139	107	59	87	50
mml-miR-668	-0.290818	5.05145	0.338729	0.53748	9.66667	8.33333	8	13	8	7	9	9
mml-miR-324-3p	0.335068	4.87272	0.339294	0.53748	11	5.66667	12	12	9	7	7	3
mml-let-7i-5p	-0.287304	16.5675	0.344493	0.541906	29902	26737.7	26466	25801	37439	18416	38393	23404
mml-miR-129-2-3p	0.554241	3.73245	0.345617	0.541906	5	1.66667	8	3	4	4	0	1
mml-miR-1226	-0.331837	6.60143	0.346884	0.541906	29.3333	27.3333	18	34	36	13	44	25
mml-miR-502-3p	0.311504	4.07749	0.353492	0.548429	5.66667	3.33333	6	6	5	3	5	2
mml-miR-340-3p	-0.254002	9.69008	0.355633	0.548429	260	218.667	222	276	282	195	274	187
mml-miR-7170-5p	0.334816	3.8394	0.355913	0.548429	4.66667	2.66667	5	5	4	1	4	3
mml-miR-299-3p	0.256192	7.99214	0.359636	0.551658	94.6667	55.6667	94	98	92	53	68	46
mml-miR-329-3p	0.272289	6.66215	0.361552	0.5521	37.6667	21	29	44	40	21	21	21
mml-miR-149-5p	-0.270349	12.4645	0.367415	0.556243	1767.33	1452	1667	1897	1738	1623	1426	1307
mml-miR-361-3p	-0.24547	11.1074	0.368109	0.556243	696	581.667	618	730	740	499	710	536
mml-miR-22	-0.275412	7.05367	0.369188	0.556243	41	34.6667	43	47	33	38	42	24
mml-miR-532-3p	0.319996	3.64521	0.372389	0.558584	4.33333	2	4	5	4	2	2	2
mml-miR-6790-3p	-0.296174	3.53295	0.374816	0.559747	3	2.66667	3	4	2	3	3	2
mml-miR-221-3p	0.264617	10.1737	0.383703	0.570505	437.667	269	386	526	401	156	438	213
mml-miR-138-5p	0.303776	5.25468	0.38846	0.575056	13.6667	7.66667	19	11	11	8	8	7
mml-miR-181a-5p	0.267283	13.8256	0.391102	0.576451	5400.67	3133.67	6470	4987	4745	3353	3372	2676
mml-miR-6827-3p	-0.279126	4.09298	0.394744	0.5793	4.66667	3.66667	4	4	6	3	4	4
mml-miR-4803	0.250736	4.95596	0.403532	0.589601	11	6	10	12	11	6	7	5
mml-miR-127-3p	-0.245195	9.99747	0.406602	0.589601	323.667	276.667	254	346	371	174	392	264
mml-miR-139-5p	0.295535	8.52726	0.40717	0.589601	138	78.3333	118	111	185	96	88	51
mml-miR-1-3p	0.289652	8.06681	0.408721	0.589601	102	62.3333	100	129	77	45	111	31
mml-miR-99b-3p	-0.227926	10.7062	0.414428	0.595109	530	450	463	548	579	333	643	374
mml-miR-493-3p	-0.262191	7.89743	0.417946	0.595109	74	66	52	75	95	44	106	48
mml-miR-767-5p	0.236342	7.79406	0.418307	0.595109	82.6667	47.6667	74	94	80	51	50	42
mml-miR-505-3p	0.224193	7.66554	0.41956	0.595109	74.6667	45	74	75	75	39	54	42
mml-miR-431	0.276041	3.34169	0.421655	0.595588	3	1.66667	3	3	3	2	2	1
mml-miR-29a-3p	0.352974	7.1453	0.430061	0.60494	56	27.3333	45	91	32	43	18	21
mml-miR-378d	0.275807	3.97495	0.43458	0.608771	5.33333	3	6	4	6	1	5	3
mml-miR-130b-3p	0.230286	8.06088	0.442115	0.616778	99.3333	57.3333	85	118	95	63	56	53
mml-miR-181b-5p	0.222161	12.8523	0.446854	0.620835	2726.33	1632.33	3029	2716	2434	1635	1813	1449
mml-miR-379-3p	0.239159	4.342	0.449474	0.621926	7.33333	4	6	9	7	4	4	4
mml-miR-221-5p	0.247434	6.4988	0.455797	0.62811	33.6667	20.6667	25	41	35	10	34	18
mml-miR-106b-3p	-0.212865	11.9887	0.460343	0.631806	1301	1096.67	1096	1391	1416	701	1599	990
mml-miR-191-5p	0.202833	12.3309	0.462564	0.632295	1917.67	1151.67	1722	2331	1700	1041	1310	1104
mml-miR-548h-3p	0.200021	6.85751	0.482169	0.656447	42.3333	25.6667	35	44	48	21	31	25
mml-miR-6827-5p	-0.201954	5.16846	0.49	0.664439	11	8.66667	11	12	10	7	10	9
mml-miR-135a-5p	0.249086	9.40591	0.495012	0.668562	262	147	208	432	146	166	161	114
mml-miR-132-5p	-0.219587	4.98103	0.50693	0.681942	9	7.33333	9	7	11	8	7	7
mml-miR-877-3p	-0.238675	4.68719	0.509227	0.682324	7.66667	6.66667	7	8	8	3	13	4
mml-miR-421	0.188432	8.08057	0.511728	0.682976	99.3333	60	98	117	83	61	68	51
mml-miR-28-5p	-0.192837	6.65995	0.516837	0.687089	32	26.3333	26	32	38	19	39	21
mml-miR-181d	0.17806	11.348	0.53415	0.707332	950.667	588	1020	996	836	585	682	497
mml-miR-210-3p	0.176657	10.2209	0.537005	0.708345	435.667	274.667	485	482	340	221	357	246
mml-miR-1251-5p	-0.205563	4.55606	0.539278	0.708586	7.33333	5.66667	4	10	8	5	7	5
mml-miR-885-5p	-0.173658	5.3822	0.549613	0.719378	13	10	12	13	14	9	11	10
mml-miR-92a-3p	-0.177972	16.284	0.555859	0.724755	26045.7	21275.7	21725	30786	25626	11824	30381	21622
mml-miR-30a-3p	-0.15588	11.1073	0.573527	0.744926	720.667	579	632	774	756	410	813	514
mml-miR-197-3p	-0.162356	10.0623	0.576908	0.746458	350	275.333	257	389	404	203	339	284
mml-miR-216a-5p	0.149617	9.21736	0.581886	0.750035	215.333	138	213	231	202	113	179	122
mml-miR-135b-3p	0.167871	4.1819	0.590918	0.758793	5.66667	3.66667	6	6	5	3	5	3
mml-miR-1260b	-0.171264	7.0207	0.594975	0.75897	42.3333	34	30	52	45	18	49	35
mml-miR-146b-5p	-0.172269	7.57721	0.595534	0.75897	62	47	64	80	42	49	44	48
mml-miR-370-5p	0.182008	3.57815	0.608197	0.770125	3.66667	2	4	3	4	2	2	2
mml-miR-769-5p	0.171642	6.78082	0.614254	0.770125	39	24	51	39	27	26	25	21
mml-miR-369-5p	-0.156234	5.45516	0.614929	0.770125	13.6667	10.3333	11	17	13	12	10	9
mml-miR-140-5p	0.144202	7.31509	0.618862	0.770125	57.3333	36.3333	59	65	48	36	45	28
mml-let-7f-5p	-0.135452	14.8083	0.620041	0.770125	9426	7428.67	9188	10061	9029	5477	9959	6850
mml-miR-873-5p	0.187151	4.19386	0.62007	0.770125	6	3.66667	7	7	4	5	3	3
mml-miR-708-3p	-0.140731	9.48901	0.620189	0.770125	234.333	185	201	225	277	148	246	161
mml-miR-34b	0.180994	3.89454	0.634959	0.782269	4.66667	3	2	5	7	2	4	3
mml-miR-412-5p	-0.142599	5.98513	0.636183	0.782269	20	15.3333	17	21	22	16	16	14
mml-miR-224-5p	-0.145876	6.18745	0.636891	0.782269	23.3333	18.6667	21	33	16	13	26	17
mml-miR-490-3p	0.167219	6.80231	0.64567	0.790188	39.6667	24	47	40	32	33	23	16
mml-miR-1185-3p	0.132837	6.7447	0.653735	0.79718	38	24.3333	36	46	32	25	30	18
mml-miR-130a-3p	0.161863	6.8565	0.658002	0.799507	42	24.6667	41	51	34	35	20	19
mml-miR-192-5p	-0.123848	8.28351	0.66141	0.800779	103.667	79.6667	80	133	98	58	105	76
mml-miR-6505-3p	-0.134044	4.83009	0.67553	0.8128	9	6.66667	8	9	10	5	11	4
mml-let-7a-3p	0.126135	4.97609	0.676134	0.8128	10.6667	6.66667	10	14	8	5	9	6
mml-miR-148a-5p	0.113214	7.02158	0.681523	0.816382	46	30.3333	40	55	43	24	41	26
mml-miR-32-5p	0.117193	7.26491	0.686285	0.819192	55.6667	36	43	77	47	27	49	32
mml-miR-25	0.115464	14.2908	0.691773	0.820429	7232.67	4773	5819	8131	7748	3006	6399	4914
mml-miR-484	0.107335	10.4263	0.692161	0.820429	494	326	470	575	437	267	431	280
mml-miR-338-5p	-0.113644	5.94165	0.701389	0.827254	20	14.6667	17	26	17	13	16	15
mml-miR-582-3p	-0.111758	8.29213	0.704901	0.827254	102.667	81	94	97	117	52	116	75
mml-miR-30e-3p	-0.102587	10.9575	0.70524	0.827254	662.667	506.667	584	719	685	391	669	460
mml-miR-129-1-3p	0.18725	3.8385	0.720259	0.839547	4.33333	2.66667	6	4	3	5	1	2
mml-miR-7172-5p	0.116069	4.79985	0.720673	0.839547	9	5.66667	11	8	8	5	6	6
mml-miR-627-5p	0.115528	4.80866	0.723944	0.840378	9.66667	6.33333	7	10	12	4	9	6
mml-miR-654-3p	0.099818	8.89963	0.726344	0.840378	170.667	113.333	135	186	191	101	154	85
mml-miR-135b-5p	0.12603	8.21077	0.730412	0.84221	107.333	64.3333	98	139	85	91	53	49
mml-miR-125b-5p	-0.0828602	11.4928	0.771393	0.879562	973.667	710.667	923	1212	786	696	802	634
mml-miR-136	0.10055	3.60855	0.772151	0.879562	3.66667	2.33333	3	4	4	2	3	2
mml-miR-331-5p	-0.0855411	7.22818	0.773251	0.879562	49.6667	36.3333	46	48	55	38	42	29
mml-miR-21-5p	-0.0772534	12.478	0.779378	0.879562	1928.67	1458.33	1681	2272	1833	1198	2070	1107
mml-miR-148a-3p	-0.0805622	16.4477	0.783415	0.879562	29976.7	22735.3	23625	30110	36195	15720	30317	22169
mml-miR-379-5p	0.0755861	9.87877	0.784417	0.879562	334	226	272	367	363	171	305	202
mml-miR-105-3p	-0.0826525	4.75462	0.786018	0.879562	8.66667	6.66667	7	10	9	5	9	6
mml-miR-301b	-0.0837259	6.4836	0.786987	0.879562	30	21.6667	26	42	22	22	27	16
mml-miR-218-5p	-0.0784471	12.229	0.789299	0.879562	1599	1224.33	1411	1446	1940	876	1680	1117
mml-miR-28-3p	0.0879609	9.95387	0.789434	0.879562	349.667	245	274	306	469	149	386	200
mml-miR-339-3p	-0.0737744	8.55048	0.792187	0.879562	125	92	129	132	114	85	105	86
mml-miR-30d-5p	0.0709976	15.3794	0.793941	0.879562	15076.3	10186	15125	16685	13419	8271	13001	9286
mml-miR-95-3p	0.0693442	9.88092	0.806421	0.890478	336.667	220	288	427	295	198	241	221
mml-miR-758-3p	0.0655779	7.25021	0.81393	0.893167	53.3333	36	46	58	56	31	48	29
mml-miR-181c-5p	-0.0869422	4.91975	0.814126	0.893167	9.66667	7	12	10	7	8	9	4
mml-miR-335-3p	0.0688769	10.9121	0.818224	0.894767	689.333	476.667	546	875	647	280	725	425
mml-miR-30c-2-3p	-0.0618684	7.50567	0.826443	0.896328	61	45.3333	56	62	65	33	59	44
mml-miR-499-5p	0.0718525	5.57296	0.826948	0.896328	16.3333	10.6667	16	21	12	12	11	9
mml-miR-216a-3p	-0.0589037	9.26115	0.831078	0.896328	206.667	154	205	224	191	112	204	146
mml-miR-493-5p	0.0760169	8.88888	0.831533	0.896328	167.333	121	121	170	211	61	218	84
mml-let-7e-3p	-0.0645393	5.25973	0.832871	0.896328	12	9	12	12	12	7	13	7
mml-miR-873-3p	-0.0657933	5.09803	0.840412	0.899967	11	7.66667	10	14	9	9	7	7
mml-miR-1306-5p	0.0592925	5.29591	0.846636	0.899967	13.3333	9	9	18	13	6	13	8
mml-miR-551a	0.0671263	4.14923	0.848354	0.899967	5.66667	4	4	5	8	4	5	3
mml-miR-26a-5p	0.0519704	15.3881	0.849626	0.899967	15160.7	10232.3	14302	18164	13016	9316	12567	8814
mml-miR-584-5p	0.0705184	5.51941	0.849822	0.899967	15.3333	11.3333	12	12	22	6	20	8
mml-miR-132-3p	-0.0562436	6.69818	0.852181	0.899967	34.3333	25	35	33	35	27	28	20
mml-miR-7	0.061883	16.4586	0.855508	0.900674	31439.7	22681	33971	29639	30709	10423	36509	21111
mml-miR-30d-3p	0.0518731	4.85541	0.867263	0.910224	9.33333	6.33333	10	9	9	5	8	6
mml-miR-152-3p	0.0485889	8.47436	0.87255	0.912946	126	87.6667	108	170	100	53	131	79
mml-miR-7198-3p	0.0622139	4.23819	0.885059	0.923184	6.33333	3.66667	5	10	4	5	3	3
mml-miR-301a-5p	-0.0346913	6.53437	0.90745	0.943637	31.6667	22.6667	28	43	24	17	31	20
mml-miR-532-5p	0.0273585	9.08361	0.923266	0.957148	188	134.667	183	199	182	99	203	102
mml-miR-31-5p	0.0407308	4.28125	0.930123	0.961316	6.33333	4.66667	5	11	3	2	8	4
mml-miR-874-3p	-0.0169335	6.56769	0.954757	0.981296	32.3333	22.6667	29	42	26	21	29	18
mml-miR-411-5p	-0.0164973	8.52647	0.955244	0.981296	126.333	88.3333	125	143	111	95	100	70
mml-miR-381-3p	0.0148575	11.7749	0.960733	0.983953	1213	852	889	1162	1588	704	1079	773
mml-miR-877-5p	0.0150931	5.27705	0.964208	0.984538	12.6667	9	11	10	17	8	12	7
mml-miR-671-5p	-0.0154117	5.82933	0.970965	0.985984	19	14.3333	17	21	19	6	26	11
mml-miR-18a-3p	0.0166077	4.46921	0.971441	0.985984	7	4.33333	7	7	7	4	5	4
mml-miR-125b-2-3p	-0.00911999	7.22611	0.975466	0.987114	51	35.3333	48	61	44	36	40	30
mml-miR-153-3p	-0.0072983	5.97385	0.983009	0.989807	21.3333	15	19	28	17	11	20	14
mml-miR-378a	0.00619079	7.67357	0.983968	0.989807	69.3333	51	68	62	78	35	78	40
mml-miR-7166-5p	0.000563663	3.32725	1	1	3	1.66667	3	3	3	2	2	1
mml-miR-6505-5p	-0.000301752	4.5993	1	1	8	5.33333	6	10	8	4	7	5
