# Supplementary material for: MicroRNA Signatures of the Developing Primate Fovea
Source: Front Cell Dev Biol. 2021 Apr 8;9:654385. doi: 10.3389/fcell.2021.654385 (PMC8060505; doi:10.3389/fcell.2021.654385)
Supplement: Supplementary Table 4 — (related to Supplementary Figure 2). MIRTURNET target enrichment for the nasal network. [file Table_4.XLSX]

## Sheet: Sheet1
Gene Symbol	p-value	FDR	Odd ratio	Number of interactions	microRNA 1	microRNA 2	microRNA 3	microRNA 4
CDC37L1	4.08143e-05	0.030562	0.0863636	4	hsa-miR-103a-3p	hsa-miR-15b-5p	hsa-miR-30b-5p	hsa-miR-93-5p
JOSD1	7.70269e-05	0.030562	0.1	4	hsa-miR-103a-3p	hsa-miR-15b-5p	hsa-miR-30b-5p	hsa-miR-93-5p
SENP5	6.3022e-05	0.030562	0.0954545	4	hsa-miR-103a-3p	hsa-miR-15b-5p	hsa-miR-30b-5p	hsa-miR-93-5p
ELOVL6	0.000250098	0.0357525	0.131818	4	hsa-miR-103a-3p	hsa-miR-15b-5p	hsa-miR-30b-5p	hsa-miR-93-5p
PAFAH1B2	0.000184801	0.0357525	0.122727	4	hsa-miR-103a-3p	hsa-miR-15b-5p	hsa-miR-30b-5p	hsa-miR-93-5p
SCN2A	0.000250098	0.0357525	0.131818	4	hsa-miR-103a-3p	hsa-miR-15b-5p	hsa-miR-30b-5p	hsa-miR-93-5p
KIAA0247	0.000331326	0.0383941	0.140909	4	hsa-miR-103a-3p	hsa-miR-15b-5p	hsa-miR-30b-5p	hsa-miR-93-5p
RAP2C	0.000331326	0.0383941	0.140909	4	hsa-miR-103a-3p	hsa-miR-15b-5p	hsa-miR-30b-5p	hsa-miR-93-5p
UBE2J1	0.000331326	0.0383941	0.140909	4	hsa-miR-103a-3p	hsa-miR-15b-5p	hsa-miR-30b-5p	hsa-miR-93-5p
RAB10	0.000378659	0.0386132	0.145455	4	hsa-miR-103a-3p	hsa-miR-15b-5p	hsa-miR-30b-5p	hsa-miR-93-5p
TACC1	0.000430887	0.0428125	0.15	4	hsa-miR-103a-3p	hsa-miR-15b-5p	hsa-miR-30b-5p	hsa-miR-93-5p
CHIC1	0.000488339	0.0429505	0.154545	4	hsa-miR-103a-3p	hsa-miR-15b-5p	hsa-miR-30b-5p	hsa-miR-93-5p
KPNA3	0.000695454	0.0429505	0.168182	4	hsa-miR-103a-3p	hsa-miR-15b-5p	hsa-miR-30b-5p	hsa-miR-93-5p
SLC5A3	0.000620269	0.0429505	0.163636	4	hsa-miR-103a-3p	hsa-miR-15b-5p	hsa-miR-30b-5p	hsa-miR-93-5p
STYX	0.000620269	0.0429505	0.163636	4	hsa-miR-103a-3p	hsa-miR-15b-5p	hsa-miR-30b-5p	hsa-miR-93-5p
PPP6C	0.000777272	0.0442931	0.172727	4	hsa-miR-103a-3p	hsa-miR-15b-5p	hsa-miR-30b-5p	hsa-miR-93-5p
ABL2	0.000866103	0.047945	0.177273	4	hsa-miR-103a-3p	hsa-miR-15b-5p	hsa-miR-30b-5p	hsa-miR-93-5p
PTPN4	0.000962336	0.0501515	0.181818	4	hsa-miR-103a-3p	hsa-miR-15b-5p	hsa-miR-30b-5p	hsa-miR-93-5p
AFF4	0.00106637	0.0529769	0.186364	4	hsa-miR-103a-3p	hsa-miR-15b-5p	hsa-miR-30b-5p	hsa-miR-93-5p
CPEB3	0.00171834	0.0590571	0.209091	4	hsa-miR-103a-3p	hsa-miR-15b-5p	hsa-miR-30b-5p	hsa-miR-93-5p
OTUD4	0.00187818	0.0622048	0.213636	4	hsa-miR-103a-3p	hsa-miR-15b-5p	hsa-miR-30b-5p	hsa-miR-93-5p
CLOCK	0.00204893	0.0659788	0.218182	4	hsa-miR-103a-3p	hsa-miR-15b-5p	hsa-miR-30b-5p	hsa-miR-93-5p
SCN1A	0.00263145	0.0698971	0.231818	4	hsa-miR-103a-3p	hsa-miR-15b-5p	hsa-miR-30b-5p	hsa-miR-93-5p
GAN	0.00359131	0.0743401	0.25	4	hsa-miR-103a-3p	hsa-miR-15b-5p	hsa-miR-30b-5p	hsa-miR-93-5p
RORA	0.00386756	0.0760751	0.254545	4	hsa-miR-103a-3p	hsa-miR-15b-5p	hsa-miR-30b-5p	hsa-miR-93-5p
TNRC6B	0.00446756	0.0829208	0.263636	4	hsa-miR-103a-3p	hsa-miR-15b-5p	hsa-miR-30b-5p	hsa-miR-93-5p
ZNF652	0.00549513	0.0887235	0.277273	4	hsa-miR-103a-3p	hsa-miR-15b-5p	hsa-miR-30b-5p	hsa-miR-93-5p
AGO3	0.00669051	0.0907558	0.290909	4	hsa-miR-103a-3p	hsa-miR-15b-5p	hsa-miR-30b-5p	hsa-miR-93-5p
LCOR	0.00857547	0.0975736	0.309091	4	hsa-miR-103a-3p	hsa-miR-15b-5p	hsa-miR-30b-5p	hsa-miR-93-5p
TAOK1	0.00807103	0.0975736	0.304545	4	hsa-miR-103a-3p	hsa-miR-15b-5p	hsa-miR-30b-5p	hsa-miR-93-5p
AGO1	0.0127987	0.110019	0.340909	4	hsa-miR-103a-3p	hsa-miR-15b-5p	hsa-miR-30b-5p	hsa-miR-93-5p
ZBTB20	0.0503358	0.174312	0.477273	4	hsa-miR-103a-3p	hsa-miR-15b-5p	hsa-miR-30b-5p	hsa-miR-93-5p
GLUD1	2.28501e-06	0.00885441	0.0181818	3	hsa-miR-103a-3p	hsa-miR-15b-5p	hsa-miR-30b-5p
MFN2	2.26921e-05	0.021983	0.030303	3	hsa-miR-103a-3p	hsa-miR-15b-5p	hsa-miR-93-5p
NDEL1	2.26921e-05	0.021983	0.030303	3	hsa-miR-103a-3p	hsa-miR-30b-5p	hsa-miR-93-5p
NRBP1	2.26921e-05	0.021983	0.030303	3	hsa-miR-15b-5p	hsa-miR-30b-5p	hsa-miR-93-5p
GRAMD2	7.88697e-05	0.030562	0.0424242	3	hsa-miR-103a-3p	hsa-miR-15b-5p	hsa-miR-30b-5p
KIF23	7.88697e-05	0.030562	0.0424242	3	hsa-miR-103a-3p	hsa-miR-15b-5p	hsa-miR-93-5p
44259	7.88697e-05	0.030562	0.0424242	3	hsa-miR-15b-5p	hsa-miR-30b-5p	hsa-miR-93-5p
FAT4	0.000267567	0.0357525	0.0606061	3	hsa-miR-103a-3p	hsa-miR-15b-5p	hsa-miR-93-5p
LATS2	0.000267567	0.0357525	0.0606061	3	hsa-miR-103a-3p	hsa-miR-15b-5p	hsa-miR-30b-5p
MCF2L	0.000267567	0.0357525	0.0606061	3	hsa-miR-15b-5p	hsa-miR-30b-5p	hsa-miR-93-5p
MLK4	0.000267567	0.0357525	0.0606061	3	hsa-miR-103a-3p	hsa-miR-15b-5p	hsa-miR-30b-5p
PPIL4	0.000267567	0.0357525	0.0606061	3	hsa-miR-103a-3p	hsa-miR-15b-5p	hsa-miR-30b-5p
SLC4A7	0.000267567	0.0357525	0.0606061	3	hsa-miR-15b-5p	hsa-miR-30b-5p	hsa-miR-93-5p
TVP23B	0.000125749	0.0357525	0.0484848	3	hsa-miR-15b-5p	hsa-miR-30b-5p	hsa-miR-93-5p
VAV2	0.000267567	0.0357525	0.0606061	3	hsa-miR-15b-5p	hsa-miR-30b-5p	hsa-miR-93-5p
WWP1	0.000267567	0.0357525	0.0606061	3	hsa-miR-103a-3p	hsa-miR-15b-5p	hsa-miR-30b-5p
CD69	0.000366602	0.0383941	0.0666667	3	hsa-miR-103a-3p	hsa-miR-15b-5p	hsa-miR-93-5p
CHD5	0.000366602	0.0383941	0.0666667	3	hsa-miR-15b-5p	hsa-miR-30b-5p	hsa-miR-93-5p
NEK10	0.000366602	0.0383941	0.0666667	3	hsa-miR-103a-3p	hsa-miR-15b-5p	hsa-miR-93-5p
SEL1L3	0.000366602	0.0383941	0.0666667	3	hsa-miR-103a-3p	hsa-miR-15b-5p	hsa-miR-30b-5p
SNX16	0.000366602	0.0383941	0.0666667	3	hsa-miR-15b-5p	hsa-miR-30b-5p	hsa-miR-93-5p
CCDC178	0.000487065	0.0429505	0.0727273	3	hsa-miR-103a-3p	hsa-miR-15b-5p	hsa-miR-30b-5p
FBXO10	0.000487065	0.0429505	0.0727273	3	hsa-miR-103a-3p	hsa-miR-15b-5p	hsa-miR-93-5p
SKOR1	0.000630926	0.0429505	0.0787879	3	hsa-miR-103a-3p	hsa-miR-15b-5p	hsa-miR-93-5p
SLC36A1	0.000487065	0.0429505	0.0727273	3	hsa-miR-15b-5p	hsa-miR-30b-5p	hsa-miR-93-5p
SOWAHC	0.000487065	0.0429505	0.0727273	3	hsa-miR-103a-3p	hsa-miR-15b-5p	hsa-miR-93-5p
PLXNA1	0.000800122	0.0449344	0.0848485	3	hsa-miR-15b-5p	hsa-miR-30b-5p	hsa-miR-93-5p
GSKIP	0.000996559	0.0501515	0.0909091	3	hsa-miR-103a-3p	hsa-miR-15b-5p	hsa-miR-30b-5p
KIF5A	0.000996559	0.0501515	0.0909091	3	hsa-miR-103a-3p	hsa-miR-15b-5p	hsa-miR-93-5p
NSG1	0.000996559	0.0501515	0.0909091	3	hsa-miR-103a-3p	hsa-miR-15b-5p	hsa-miR-30b-5p
RASSF4	0.000996559	0.0501515	0.0909091	3	hsa-miR-103a-3p	hsa-miR-15b-5p	hsa-miR-30b-5p
TSPAN9	0.000996559	0.0501515	0.0909091	3	hsa-miR-103a-3p	hsa-miR-15b-5p	hsa-miR-93-5p
USP14	0.000996559	0.0501515	0.0909091	3	hsa-miR-103a-3p	hsa-miR-15b-5p	hsa-miR-30b-5p
AVL9	0.00147862	0.0550929	0.10303	3	hsa-miR-103a-3p	hsa-miR-15b-5p	hsa-miR-30b-5p
CDK12	0.00122211	0.0550929	0.0969697	3	hsa-miR-103a-3p	hsa-miR-15b-5p	hsa-miR-30b-5p
CECR6	0.00122211	0.0550929	0.0969697	3	hsa-miR-103a-3p	hsa-miR-15b-5p	hsa-miR-30b-5p
DCAF5	0.00122211	0.0550929	0.0969697	3	hsa-miR-103a-3p	hsa-miR-15b-5p	hsa-miR-30b-5p
GALNT7	0.00122211	0.0550929	0.0969697	3	hsa-miR-103a-3p	hsa-miR-15b-5p	hsa-miR-30b-5p
GOLGA1	0.00147862	0.0550929	0.10303	3	hsa-miR-15b-5p	hsa-miR-30b-5p	hsa-miR-93-5p
GPR63	0.00147862	0.0550929	0.10303	3	hsa-miR-15b-5p	hsa-miR-30b-5p	hsa-miR-93-5p
NF1	0.00147862	0.0550929	0.10303	3	hsa-miR-103a-3p	hsa-miR-15b-5p	hsa-miR-30b-5p
STXBP5	0.00122211	0.0550929	0.0969697	3	hsa-miR-15b-5p	hsa-miR-30b-5p	hsa-miR-93-5p
TADA2B	0.00122211	0.0550929	0.0969697	3	hsa-miR-15b-5p	hsa-miR-30b-5p	hsa-miR-93-5p
TWF1	0.00122211	0.0550929	0.0969697	3	hsa-miR-103a-3p	hsa-miR-30b-5p	hsa-miR-93-5p
ARID4A	0.0017679	0.0590571	0.109091	3	hsa-miR-103a-3p	hsa-miR-30b-5p	hsa-miR-93-5p
FAF2	0.0017679	0.0590571	0.109091	3	hsa-miR-103a-3p	hsa-miR-30b-5p	hsa-miR-93-5p
FAM160B1	0.0017679	0.0590571	0.109091	3	hsa-miR-15b-5p	hsa-miR-30b-5p	hsa-miR-93-5p
FAM81A	0.0017679	0.0590571	0.109091	3	hsa-miR-103a-3p	hsa-miR-15b-5p	hsa-miR-30b-5p
FURIN	0.0017679	0.0590571	0.109091	3	hsa-miR-103a-3p	hsa-miR-15b-5p	hsa-miR-93-5p
HNRNPA2B1	0.0017679	0.0590571	0.109091	3	hsa-miR-103a-3p	hsa-miR-15b-5p	hsa-miR-30b-5p
KIF3B	0.0017679	0.0590571	0.109091	3	hsa-miR-103a-3p	hsa-miR-15b-5p	hsa-miR-93-5p
PPM1E	0.0017679	0.0590571	0.109091	3	hsa-miR-103a-3p	hsa-miR-15b-5p	hsa-miR-30b-5p
TLE4	0.0017679	0.0590571	0.109091	3	hsa-miR-103a-3p	hsa-miR-15b-5p	hsa-miR-93-5p
UNC80	0.0017679	0.0590571	0.109091	3	hsa-miR-103a-3p	hsa-miR-15b-5p	hsa-miR-93-5p
ZCCHC2	0.0017679	0.0590571	0.109091	3	hsa-miR-103a-3p	hsa-miR-15b-5p	hsa-miR-30b-5p
ACTR1A	0.00245186	0.0659788	0.121212	3	hsa-miR-15b-5p	hsa-miR-30b-5p	hsa-miR-93-5p
FAM60A	0.00209173	0.0659788	0.115152	3	hsa-miR-103a-3p	hsa-miR-15b-5p	hsa-miR-93-5p
LHX4	0.00209173	0.0659788	0.115152	3	hsa-miR-103a-3p	hsa-miR-15b-5p	hsa-miR-93-5p
MMP24	0.00245186	0.0659788	0.121212	3	hsa-miR-103a-3p	hsa-miR-15b-5p	hsa-miR-93-5p
PPIP5K2	0.00209173	0.0659788	0.115152	3	hsa-miR-103a-3p	hsa-miR-15b-5p	hsa-miR-30b-5p
SALL4	0.00245186	0.0659788	0.121212	3	hsa-miR-103a-3p	hsa-miR-15b-5p	hsa-miR-30b-5p
SCN8A	0.00245186	0.0659788	0.121212	3	hsa-miR-103a-3p	hsa-miR-15b-5p	hsa-miR-30b-5p
SETD1B	0.00245186	0.0659788	0.121212	3	hsa-miR-103a-3p	hsa-miR-15b-5p	hsa-miR-30b-5p
ANKIB1	0.00285	0.0698971	0.127273	3	hsa-miR-103a-3p	hsa-miR-15b-5p	hsa-miR-93-5p
DAB1	0.00285	0.0698971	0.127273	3	hsa-miR-15b-5p	hsa-miR-30b-5p	hsa-miR-93-5p
GAREM	0.00285	0.0698971	0.127273	3	hsa-miR-15b-5p	hsa-miR-30b-5p	hsa-miR-93-5p
GIGYF1	0.00285	0.0698971	0.127273	3	hsa-miR-15b-5p	hsa-miR-30b-5p	hsa-miR-93-5p
HMGA2	0.00285	0.0698971	0.127273	3	hsa-miR-103a-3p	hsa-miR-15b-5p	hsa-miR-93-5p
IRF2BP2	0.00285	0.0698971	0.127273	3	hsa-miR-103a-3p	hsa-miR-30b-5p	hsa-miR-93-5p
MIB1	0.00285	0.0698971	0.127273	3	hsa-miR-103a-3p	hsa-miR-15b-5p	hsa-miR-30b-5p
NUAK1	0.00285	0.0698971	0.127273	3	hsa-miR-103a-3p	hsa-miR-15b-5p	hsa-miR-30b-5p
RARB	0.00285	0.0698971	0.127273	3	hsa-miR-15b-5p	hsa-miR-30b-5p	hsa-miR-93-5p
SALL1	0.00285	0.0698971	0.127273	3	hsa-miR-103a-3p	hsa-miR-15b-5p	hsa-miR-93-5p
TBPL1	0.00285	0.0698971	0.127273	3	hsa-miR-103a-3p	hsa-miR-15b-5p	hsa-miR-30b-5p
TFCP2L1	0.00285	0.0698971	0.127273	3	hsa-miR-103a-3p	hsa-miR-15b-5p	hsa-miR-30b-5p
WDR82	0.00285	0.0698971	0.127273	3	hsa-miR-15b-5p	hsa-miR-30b-5p	hsa-miR-93-5p
AMOT	0.00328783	0.0743401	0.133333	3	hsa-miR-103a-3p	hsa-miR-15b-5p	hsa-miR-30b-5p
BTG2	0.00328783	0.0743401	0.133333	3	hsa-miR-103a-3p	hsa-miR-15b-5p	hsa-miR-93-5p
CALU	0.00328783	0.0743401	0.133333	3	hsa-miR-103a-3p	hsa-miR-15b-5p	hsa-miR-30b-5p
GPR124	0.00328783	0.0743401	0.133333	3	hsa-miR-103a-3p	hsa-miR-15b-5p	hsa-miR-30b-5p
KATNBL1	0.00328783	0.0743401	0.133333	3	hsa-miR-103a-3p	hsa-miR-15b-5p	hsa-miR-30b-5p
KIF1B	0.00328783	0.0743401	0.133333	3	hsa-miR-103a-3p	hsa-miR-15b-5p	hsa-miR-93-5p
KMT2C	0.00328783	0.0743401	0.133333	3	hsa-miR-15b-5p	hsa-miR-30b-5p	hsa-miR-93-5p
LRP1B	0.00328783	0.0743401	0.133333	3	hsa-miR-103a-3p	hsa-miR-15b-5p	hsa-miR-93-5p
MAPK8	0.00328783	0.0743401	0.133333	3	hsa-miR-103a-3p	hsa-miR-15b-5p	hsa-miR-30b-5p
ST8SIA3	0.00328783	0.0743401	0.133333	3	hsa-miR-103a-3p	hsa-miR-15b-5p	hsa-miR-93-5p
YTHDC1	0.00328783	0.0743401	0.133333	3	hsa-miR-103a-3p	hsa-miR-15b-5p	hsa-miR-30b-5p
AP3M1	0.00376702	0.0744756	0.139394	3	hsa-miR-103a-3p	hsa-miR-15b-5p	hsa-miR-30b-5p
DCP1A	0.00376702	0.0744756	0.139394	3	hsa-miR-103a-3p	hsa-miR-15b-5p	hsa-miR-30b-5p
LIN28A	0.00376702	0.0744756	0.139394	3	hsa-miR-103a-3p	hsa-miR-15b-5p	hsa-miR-30b-5p
PITPNA	0.00376702	0.0744756	0.139394	3	hsa-miR-103a-3p	hsa-miR-15b-5p	hsa-miR-93-5p
RPS6KA5	0.00376702	0.0744756	0.139394	3	hsa-miR-103a-3p	hsa-miR-30b-5p	hsa-miR-93-5p
ZBTB39	0.00376702	0.0744756	0.139394	3	hsa-miR-103a-3p	hsa-miR-15b-5p	hsa-miR-30b-5p
ATXN7L1	0.00428918	0.0822801	0.145455	3	hsa-miR-103a-3p	hsa-miR-15b-5p	hsa-miR-93-5p
PPP3R1	0.00428918	0.0822801	0.145455	3	hsa-miR-103a-3p	hsa-miR-30b-5p	hsa-miR-93-5p
ROCK2	0.00428918	0.0822801	0.145455	3	hsa-miR-15b-5p	hsa-miR-30b-5p	hsa-miR-93-5p
ROR1	0.00428918	0.0822801	0.145455	3	hsa-miR-103a-3p	hsa-miR-15b-5p	hsa-miR-30b-5p
WDFY2	0.00428918	0.0822801	0.145455	3	hsa-miR-103a-3p	hsa-miR-15b-5p	hsa-miR-93-5p
FSTL4	0.00485591	0.0829208	0.151515	3	hsa-miR-103a-3p	hsa-miR-30b-5p	hsa-miR-93-5p
NFATC2	0.00485591	0.0829208	0.151515	3	hsa-miR-103a-3p	hsa-miR-15b-5p	hsa-miR-30b-5p
PGM2L1	0.00485591	0.0829208	0.151515	3	hsa-miR-15b-5p	hsa-miR-30b-5p	hsa-miR-93-5p
PHIP	0.00485591	0.0829208	0.151515	3	hsa-miR-15b-5p	hsa-miR-30b-5p	hsa-miR-93-5p
RAD23B	0.00485591	0.0829208	0.151515	3	hsa-miR-15b-5p	hsa-miR-30b-5p	hsa-miR-93-5p
RPRD2	0.00485591	0.0829208	0.151515	3	hsa-miR-103a-3p	hsa-miR-15b-5p	hsa-miR-30b-5p
SOBP	0.00485591	0.0829208	0.151515	3	hsa-miR-15b-5p	hsa-miR-30b-5p	hsa-miR-93-5p
TMCC1	0.00485591	0.0829208	0.151515	3	hsa-miR-15b-5p	hsa-miR-30b-5p	hsa-miR-93-5p
BDNF	0.00546875	0.088667	0.157576	3	hsa-miR-103a-3p	hsa-miR-15b-5p	hsa-miR-30b-5p
ZBTB37	0.00546875	0.088667	0.157576	3	hsa-miR-103a-3p	hsa-miR-15b-5p	hsa-miR-93-5p
AGO4	0.00612925	0.0907558	0.163636	3	hsa-miR-103a-3p	hsa-miR-15b-5p	hsa-miR-30b-5p
BZW1	0.00683889	0.0907558	0.169697	3	hsa-miR-15b-5p	hsa-miR-30b-5p	hsa-miR-93-5p
CEP85L	0.00683889	0.0907558	0.169697	3	hsa-miR-103a-3p	hsa-miR-15b-5p	hsa-miR-30b-5p
CHD2	0.00612925	0.0907558	0.163636	3	hsa-miR-103a-3p	hsa-miR-15b-5p	hsa-miR-93-5p
CHD9	0.00683889	0.0907558	0.169697	3	hsa-miR-15b-5p	hsa-miR-30b-5p	hsa-miR-93-5p
EIF5A2	0.00683889	0.0907558	0.169697	3	hsa-miR-15b-5p	hsa-miR-30b-5p	hsa-miR-93-5p
FAM199X	0.00612925	0.0907558	0.163636	3	hsa-miR-15b-5p	hsa-miR-30b-5p	hsa-miR-93-5p
FBXL20	0.00612925	0.0907558	0.163636	3	hsa-miR-103a-3p	hsa-miR-15b-5p	hsa-miR-30b-5p
GPC6	0.00612925	0.0907558	0.163636	3	hsa-miR-103a-3p	hsa-miR-15b-5p	hsa-miR-93-5p
MBNL2	0.00683889	0.0907558	0.169697	3	hsa-miR-103a-3p	hsa-miR-15b-5p	hsa-miR-30b-5p
NAV1	0.00683889	0.0907558	0.169697	3	hsa-miR-103a-3p	hsa-miR-15b-5p	hsa-miR-30b-5p
PDK3	0.00612925	0.0907558	0.163636	3	hsa-miR-103a-3p	hsa-miR-15b-5p	hsa-miR-93-5p
PIK3R1	0.00612925	0.0907558	0.163636	3	hsa-miR-103a-3p	hsa-miR-15b-5p	hsa-miR-93-5p
RAPGEF2	0.00612925	0.0907558	0.163636	3	hsa-miR-15b-5p	hsa-miR-30b-5p	hsa-miR-93-5p
RUNX1	0.00683889	0.0907558	0.169697	3	hsa-miR-15b-5p	hsa-miR-30b-5p	hsa-miR-93-5p
SGMS2	0.00683889	0.0907558	0.169697	3	hsa-miR-103a-3p	hsa-miR-15b-5p	hsa-miR-30b-5p
SHOC2	0.00683889	0.0907558	0.169697	3	hsa-miR-15b-5p	hsa-miR-30b-5p	hsa-miR-93-5p
ARHGAP26	0.00841141	0.0975736	0.181818	3	hsa-miR-15b-5p	hsa-miR-30b-5p	hsa-miR-93-5p
C16orf52	0.00759913	0.0975736	0.175758	3	hsa-miR-15b-5p	hsa-miR-30b-5p	hsa-miR-93-5p
CNOT6L	0.00841141	0.0975736	0.181818	3	hsa-miR-103a-3p	hsa-miR-15b-5p	hsa-miR-93-5p
HCFC2	0.00841141	0.0975736	0.181818	3	hsa-miR-103a-3p	hsa-miR-15b-5p	hsa-miR-30b-5p
LUZP1	0.00841141	0.0975736	0.181818	3	hsa-miR-103a-3p	hsa-miR-15b-5p	hsa-miR-93-5p
MAP3K3	0.00759913	0.0975736	0.175758	3	hsa-miR-103a-3p	hsa-miR-15b-5p	hsa-miR-93-5p
NR2C2	0.00841141	0.0975736	0.181818	3	hsa-miR-103a-3p	hsa-miR-15b-5p	hsa-miR-93-5p
PAG1	0.00841141	0.0975736	0.181818	3	hsa-miR-103a-3p	hsa-miR-15b-5p	hsa-miR-30b-5p
RAB30	0.00841141	0.0975736	0.181818	3	hsa-miR-103a-3p	hsa-miR-15b-5p	hsa-miR-93-5p
RNF217	0.00841141	0.0975736	0.181818	3	hsa-miR-15b-5p	hsa-miR-30b-5p	hsa-miR-93-5p
SRGAP1	0.00841141	0.0975736	0.181818	3	hsa-miR-103a-3p	hsa-miR-15b-5p	hsa-miR-93-5p
STRBP	0.00841141	0.0975736	0.181818	3	hsa-miR-103a-3p	hsa-miR-15b-5p	hsa-miR-93-5p
TBL1XR1	0.00841141	0.0975736	0.181818	3	hsa-miR-103a-3p	hsa-miR-15b-5p	hsa-miR-30b-5p
ARMC8	0.00927714	0.101838	0.187879	3	hsa-miR-103a-3p	hsa-miR-15b-5p	hsa-miR-93-5p
C16orf72	0.00927714	0.101838	0.187879	3	hsa-miR-103a-3p	hsa-miR-15b-5p	hsa-miR-93-5p
CAMK2N1	0.00927714	0.101838	0.187879	3	hsa-miR-103a-3p	hsa-miR-30b-5p	hsa-miR-93-5p
CCDC6	0.00927714	0.101838	0.187879	3	hsa-miR-103a-3p	hsa-miR-15b-5p	hsa-miR-30b-5p
DYNC1LI2	0.00927714	0.101838	0.187879	3	hsa-miR-103a-3p	hsa-miR-15b-5p	hsa-miR-93-5p
EFNB2	0.00927714	0.101838	0.187879	3	hsa-miR-103a-3p	hsa-miR-15b-5p	hsa-miR-93-5p
LONRF3	0.00927714	0.101838	0.187879	3	hsa-miR-103a-3p	hsa-miR-15b-5p	hsa-miR-30b-5p
MAP2K6	0.00927714	0.101838	0.187879	3	hsa-miR-103a-3p	hsa-miR-15b-5p	hsa-miR-30b-5p
PCGF5	0.00927714	0.101838	0.187879	3	hsa-miR-103a-3p	hsa-miR-15b-5p	hsa-miR-30b-5p
PKIA	0.00927714	0.101838	0.187879	3	hsa-miR-103a-3p	hsa-miR-15b-5p	hsa-miR-93-5p
RBM24	0.00927714	0.101838	0.187879	3	hsa-miR-103a-3p	hsa-miR-15b-5p	hsa-miR-93-5p
TP53INP1	0.00927714	0.101838	0.187879	3	hsa-miR-15b-5p	hsa-miR-30b-5p	hsa-miR-93-5p
ARIH1	0.0101977	0.10256	0.193939	3	hsa-miR-103a-3p	hsa-miR-15b-5p	hsa-miR-30b-5p
ELK4	0.0101977	0.10256	0.193939	3	hsa-miR-103a-3p	hsa-miR-15b-5p	hsa-miR-93-5p
FNDC3B	0.0101977	0.10256	0.193939	3	hsa-miR-15b-5p	hsa-miR-30b-5p	hsa-miR-93-5p
HELZ	0.0101977	0.10256	0.193939	3	hsa-miR-103a-3p	hsa-miR-15b-5p	hsa-miR-30b-5p
MTMR3	0.0101977	0.10256	0.193939	3	hsa-miR-103a-3p	hsa-miR-15b-5p	hsa-miR-93-5p
SDC2	0.0101977	0.10256	0.193939	3	hsa-miR-103a-3p	hsa-miR-30b-5p	hsa-miR-93-5p
SOCS6	0.0101977	0.10256	0.193939	3	hsa-miR-15b-5p	hsa-miR-30b-5p	hsa-miR-93-5p
TRPM3	0.0101977	0.10256	0.193939	3	hsa-miR-15b-5p	hsa-miR-30b-5p	hsa-miR-93-5p
FRK	0.0111743	0.106652	0.2	3	hsa-miR-103a-3p	hsa-miR-30b-5p	hsa-miR-93-5p
HLF	0.0111743	0.106652	0.2	3	hsa-miR-103a-3p	hsa-miR-30b-5p	hsa-miR-93-5p
MAPK1IP1L	0.0111743	0.106652	0.2	3	hsa-miR-103a-3p	hsa-miR-15b-5p	hsa-miR-93-5p
ADAMTS5	0.0182844	0.110019	0.236364	3	hsa-miR-15b-5p	hsa-miR-30b-5p	hsa-miR-93-5p
ATP2B2	0.0156682	0.110019	0.224242	3	hsa-miR-15b-5p	hsa-miR-30b-5p	hsa-miR-93-5p
ATXN1L	0.0169445	0.110019	0.230303	3	hsa-miR-103a-3p	hsa-miR-15b-5p	hsa-miR-93-5p
BCL2L2	0.0122085	0.110019	0.206061	3	hsa-miR-103a-3p	hsa-miR-15b-5p	hsa-miR-93-5p
C20orf112	0.0182844	0.110019	0.236364	3	hsa-miR-103a-3p	hsa-miR-15b-5p	hsa-miR-30b-5p
CSNK1A1	0.0182844	0.110019	0.236364	3	hsa-miR-103a-3p	hsa-miR-30b-5p	hsa-miR-93-5p
DLGAP2	0.0122085	0.110019	0.206061	3	hsa-miR-15b-5p	hsa-miR-30b-5p	hsa-miR-93-5p
E2F3	0.0144542	0.110019	0.218182	3	hsa-miR-15b-5p	hsa-miR-30b-5p	hsa-miR-93-5p
FUBP1	0.0144542	0.110019	0.218182	3	hsa-miR-103a-3p	hsa-miR-15b-5p	hsa-miR-30b-5p
GPRIN3	0.0169445	0.110019	0.230303	3	hsa-miR-103a-3p	hsa-miR-15b-5p	hsa-miR-30b-5p
KMT2A	0.0182844	0.110019	0.236364	3	hsa-miR-15b-5p	hsa-miR-30b-5p	hsa-miR-93-5p
MBNL3	0.0182844	0.110019	0.236364	3	hsa-miR-103a-3p	hsa-miR-30b-5p	hsa-miR-93-5p
NPAS3	0.0182844	0.110019	0.236364	3	hsa-miR-103a-3p	hsa-miR-15b-5p	hsa-miR-93-5p
PDE3B	0.0122085	0.110019	0.206061	3	hsa-miR-103a-3p	hsa-miR-15b-5p	hsa-miR-93-5p
PLAG1	0.0156682	0.110019	0.224242	3	hsa-miR-103a-3p	hsa-miR-15b-5p	hsa-miR-93-5p
PRR14L	0.0122085	0.110019	0.206061	3	hsa-miR-103a-3p	hsa-miR-30b-5p	hsa-miR-93-5p
TRAF3	0.0122085	0.110019	0.206061	3	hsa-miR-103a-3p	hsa-miR-15b-5p	hsa-miR-30b-5p
TRIM71	0.0169445	0.110019	0.230303	3	hsa-miR-103a-3p	hsa-miR-30b-5p	hsa-miR-93-5p
UHMK1	0.0133013	0.110019	0.212121	3	hsa-miR-103a-3p	hsa-miR-15b-5p	hsa-miR-93-5p
WDR37	0.0133013	0.110019	0.212121	3	hsa-miR-15b-5p	hsa-miR-30b-5p	hsa-miR-93-5p
WNK3	0.0133013	0.110019	0.212121	3	hsa-miR-15b-5p	hsa-miR-30b-5p	hsa-miR-93-5p
YOD1	0.0122085	0.110019	0.206061	3	hsa-miR-15b-5p	hsa-miR-30b-5p	hsa-miR-93-5p
ZNF827	0.0133013	0.110019	0.212121	3	hsa-miR-103a-3p	hsa-miR-30b-5p	hsa-miR-93-5p
PCDH17	0.0196889	0.118103	0.242424	3	hsa-miR-103a-3p	hsa-miR-15b-5p	hsa-miR-30b-5p
RGS17	0.0196889	0.118103	0.242424	3	hsa-miR-103a-3p	hsa-miR-30b-5p	hsa-miR-93-5p
BCL11B	0.0211591	0.120576	0.248485	3	hsa-miR-15b-5p	hsa-miR-30b-5p	hsa-miR-93-5p
FZD4	0.0211591	0.120576	0.248485	3	hsa-miR-103a-3p	hsa-miR-15b-5p	hsa-miR-93-5p
LRRC40	0.0211591	0.120576	0.248485	3	hsa-miR-103a-3p	hsa-miR-30b-5p	hsa-miR-93-5p
MTF1	0.0211591	0.120576	0.248485	3	hsa-miR-103a-3p	hsa-miR-30b-5p	hsa-miR-93-5p
CDK6	0.022696	0.12839	0.254545	3	hsa-miR-103a-3p	hsa-miR-15b-5p	hsa-miR-93-5p
CNNM2	0.022696	0.12839	0.254545	3	hsa-miR-103a-3p	hsa-miR-15b-5p	hsa-miR-93-5p
DCUN1D3	0.022696	0.12839	0.254545	3	hsa-miR-103a-3p	hsa-miR-30b-5p	hsa-miR-93-5p
KMT2D	0.022696	0.12839	0.254545	3	hsa-miR-103a-3p	hsa-miR-15b-5p	hsa-miR-30b-5p
USP47	0.022696	0.12839	0.254545	3	hsa-miR-103a-3p	hsa-miR-30b-5p	hsa-miR-93-5p
PURA	0.0243008	0.1317	0.260606	3	hsa-miR-103a-3p	hsa-miR-15b-5p	hsa-miR-93-5p
RLIM	0.0259743	0.140377	0.266667	3	hsa-miR-15b-5p	hsa-miR-30b-5p	hsa-miR-93-5p
ZBTB34	0.0259743	0.140377	0.266667	3	hsa-miR-103a-3p	hsa-miR-15b-5p	hsa-miR-30b-5p
CCNT2	0.0314169	0.151455	0.284848	3	hsa-miR-15b-5p	hsa-miR-30b-5p	hsa-miR-93-5p
DGKH	0.0354058	0.151455	0.29697	3	hsa-miR-103a-3p	hsa-miR-30b-5p	hsa-miR-93-5p
FAM126B	0.0295314	0.151455	0.278788	3	hsa-miR-103a-3p	hsa-miR-30b-5p	hsa-miR-93-5p
SH3PXD2A	0.0333747	0.151455	0.290909	3	hsa-miR-103a-3p	hsa-miR-30b-5p	hsa-miR-93-5p
TNPO1	0.0314169	0.151455	0.284848	3	hsa-miR-103a-3p	hsa-miR-15b-5p	hsa-miR-30b-5p
ATXN1	0.037511	0.154373	0.30303	3	hsa-miR-103a-3p	hsa-miR-30b-5p	hsa-miR-93-5p
FRS2	0.037511	0.154373	0.30303	3	hsa-miR-15b-5p	hsa-miR-30b-5p	hsa-miR-93-5p
DYRK2	0.039691	0.159712	0.309091	3	hsa-miR-103a-3p	hsa-miR-15b-5p	hsa-miR-93-5p
RPS6KA3	0.039691	0.159712	0.309091	3	hsa-miR-103a-3p	hsa-miR-15b-5p	hsa-miR-93-5p
CREBRF	0.0419465	0.165267	0.315152	3	hsa-miR-103a-3p	hsa-miR-15b-5p	hsa-miR-93-5p
UBE2W	0.0419465	0.165267	0.315152	3	hsa-miR-103a-3p	hsa-miR-15b-5p	hsa-miR-93-5p
KPNA4	0.0517378	0.174312	0.339394	3	hsa-miR-103a-3p	hsa-miR-15b-5p	hsa-miR-93-5p
SRSF10	0.046687	0.174312	0.327273	3	hsa-miR-103a-3p	hsa-miR-15b-5p	hsa-miR-30b-5p
TNIK	0.0491733	0.174312	0.333333	3	hsa-miR-103a-3p	hsa-miR-15b-5p	hsa-miR-30b-5p
TSC22D2	0.046687	0.174312	0.327273	3	hsa-miR-15b-5p	hsa-miR-30b-5p	hsa-miR-93-5p
ZNF704	0.0491733	0.174312	0.333333	3	hsa-miR-15b-5p	hsa-miR-30b-5p	hsa-miR-93-5p
NFAT5	0.054381	0.175471	0.345455	3	hsa-miR-103a-3p	hsa-miR-30b-5p	hsa-miR-93-5p
RORB	0.054381	0.175471	0.345455	3	hsa-miR-103a-3p	hsa-miR-15b-5p	hsa-miR-93-5p
HIPK2	0.0571036	0.181374	0.351515	3	hsa-miR-103a-3p	hsa-miR-15b-5p	hsa-miR-30b-5p
TET3	0.0599059	0.186905	0.357576	3	hsa-miR-15b-5p	hsa-miR-30b-5p	hsa-miR-93-5p
QKI	0.0687967	0.189734	0.375758	3	hsa-miR-15b-5p	hsa-miR-30b-5p	hsa-miR-93-5p
RYBP	0.0657521	0.189734	0.369697	3	hsa-miR-103a-3p	hsa-miR-15b-5p	hsa-miR-93-5p
UBN2	0.0687967	0.189734	0.375758	3	hsa-miR-15b-5p	hsa-miR-30b-5p	hsa-miR-93-5p
ZBTB10	0.0627886	0.189734	0.363636	3	hsa-miR-103a-3p	hsa-miR-15b-5p	hsa-miR-30b-5p
CELF2	0.0719229	0.191284	0.381818	3	hsa-miR-103a-3p	hsa-miR-30b-5p	hsa-miR-93-5p
PURB	0.0719229	0.191284	0.381818	3	hsa-miR-103a-3p	hsa-miR-15b-5p	hsa-miR-93-5p
NFIB	0.115899	0.229943	0.454545	3	hsa-miR-103a-3p	hsa-miR-30b-5p	hsa-miR-93-5p
NUFIP2	0.115899	0.229943	0.454545	3	hsa-miR-15b-5p	hsa-miR-30b-5p	hsa-miR-93-5p
ANKRD52	0.124398	0.234116	0.466667	3	hsa-miR-103a-3p	hsa-miR-30b-5p	hsa-miR-93-5p
AVEN	0.000249066	0.0357525	0.0181818	2	hsa-miR-15b-5p	hsa-miR-30b-5p
OMG	0.000249066	0.0357525	0.0181818	2	hsa-miR-15b-5p	hsa-miR-30b-5p
PSMD7	0.000249066	0.0357525	0.0181818	2	hsa-miR-15b-5p	hsa-miR-30b-5p
RAB40A	0.000249066	0.0357525	0.0181818	2	hsa-miR-103a-3p	hsa-miR-15b-5p
RAB40AL	0.000249066	0.0357525	0.0181818	2	hsa-miR-103a-3p	hsa-miR-15b-5p
SNCG	0.000249066	0.0357525	0.0181818	2	hsa-miR-103a-3p	hsa-miR-15b-5p
VAMP8	0.000249066	0.0357525	0.0181818	2	hsa-miR-103a-3p	hsa-miR-15b-5p
ABCF1	0.000742628	0.0429505	0.0272727	2	hsa-miR-103a-3p	hsa-miR-15b-5p
ADAP1	0.000742628	0.0429505	0.0272727	2	hsa-miR-103a-3p	hsa-miR-15b-5p
C6orf57	0.000742628	0.0429505	0.0272727	2	hsa-miR-103a-3p	hsa-miR-15b-5p
CCNE1	0.000742628	0.0429505	0.0272727	2	hsa-miR-103a-3p	hsa-miR-15b-5p
CEACAM1	0.000742628	0.0429505	0.0272727	2	hsa-miR-103a-3p	hsa-miR-30b-5p
CENPBD1	0.000742628	0.0429505	0.0272727	2	hsa-miR-103a-3p	hsa-miR-15b-5p
GPR157	0.000742628	0.0429505	0.0272727	2	hsa-miR-30b-5p	hsa-miR-93-5p
KCTD8	0.000742628	0.0429505	0.0272727	2	hsa-miR-15b-5p	hsa-miR-30b-5p
LHPP	0.000742628	0.0429505	0.0272727	2	hsa-miR-103a-3p	hsa-miR-15b-5p
LYST	0.000742628	0.0429505	0.0272727	2	hsa-miR-30b-5p	hsa-miR-93-5p
NOS1	0.000742628	0.0429505	0.0272727	2	hsa-miR-103a-3p	hsa-miR-15b-5p
PABPC1L	0.000742628	0.0429505	0.0272727	2	hsa-miR-103a-3p	hsa-miR-15b-5p
PLS1	0.000742628	0.0429505	0.0272727	2	hsa-miR-30b-5p	hsa-miR-93-5p
PTH	0.000742628	0.0429505	0.0272727	2	hsa-miR-103a-3p	hsa-miR-15b-5p
PWWP2B	0.000742628	0.0429505	0.0272727	2	hsa-miR-103a-3p	hsa-miR-15b-5p
SLC38A7	0.000742628	0.0429505	0.0272727	2	hsa-miR-15b-5p	hsa-miR-30b-5p
UBR4	0.000742628	0.0429505	0.0272727	2	hsa-miR-103a-3p	hsa-miR-15b-5p
VOPP1	0.000742628	0.0429505	0.0272727	2	hsa-miR-103a-3p	hsa-miR-30b-5p
VPS13C	0.000742628	0.0429505	0.0272727	2	hsa-miR-30b-5p	hsa-miR-93-5p
BOLA3	0.00147615	0.0550929	0.0363636	2	hsa-miR-103a-3p	hsa-miR-15b-5p
ESF1	0.00147615	0.0550929	0.0363636	2	hsa-miR-103a-3p	hsa-miR-15b-5p
FAM110C	0.00147615	0.0550929	0.0363636	2	hsa-miR-103a-3p	hsa-miR-15b-5p
FAM189B	0.00147615	0.0550929	0.0363636	2	hsa-miR-103a-3p	hsa-miR-15b-5p
HERC2	0.00147615	0.0550929	0.0363636	2	hsa-miR-103a-3p	hsa-miR-30b-5p
IHH	0.00147615	0.0550929	0.0363636	2	hsa-miR-103a-3p	hsa-miR-15b-5p
MAK16	0.00147615	0.0550929	0.0363636	2	hsa-miR-103a-3p	hsa-miR-93-5p
MAST3	0.00147615	0.0550929	0.0363636	2	hsa-miR-30b-5p	hsa-miR-93-5p
NAPG	0.00147615	0.0550929	0.0363636	2	hsa-miR-15b-5p	hsa-miR-30b-5p
PLSCR4	0.00147615	0.0550929	0.0363636	2	hsa-miR-15b-5p	hsa-miR-93-5p
RFWD3	0.00147615	0.0550929	0.0363636	2	hsa-miR-103a-3p	hsa-miR-15b-5p
TASP1	0.00147615	0.0550929	0.0363636	2	hsa-miR-15b-5p	hsa-miR-30b-5p
TPRG1L	0.00147615	0.0550929	0.0363636	2	hsa-miR-30b-5p	hsa-miR-93-5p
TRMT112	0.00147615	0.0550929	0.0363636	2	hsa-miR-103a-3p	hsa-miR-15b-5p
ZBTB9	0.00147615	0.0550929	0.0363636	2	hsa-miR-15b-5p	hsa-miR-93-5p
C10orf76	0.00244512	0.0659788	0.0454545	2	hsa-miR-15b-5p	hsa-miR-30b-5p
CAMK2N2	0.00244512	0.0659788	0.0454545	2	hsa-miR-30b-5p	hsa-miR-93-5p
CDC23	0.00244512	0.0659788	0.0454545	2	hsa-miR-15b-5p	hsa-miR-93-5p
CINP	0.00244512	0.0659788	0.0454545	2	hsa-miR-103a-3p	hsa-miR-15b-5p
CSGALNACT1	0.00244512	0.0659788	0.0454545	2	hsa-miR-30b-5p	hsa-miR-93-5p
DRD1	0.00244512	0.0659788	0.0454545	2	hsa-miR-30b-5p	hsa-miR-93-5p
DYNC1I1	0.00244512	0.0659788	0.0454545	2	hsa-miR-103a-3p	hsa-miR-15b-5p
HOXA2	0.00244512	0.0659788	0.0454545	2	hsa-miR-30b-5p	hsa-miR-93-5p
ITGA4	0.00244512	0.0659788	0.0454545	2	hsa-miR-30b-5p	hsa-miR-93-5p
KCNK7	0.00244512	0.0659788	0.0454545	2	hsa-miR-103a-3p	hsa-miR-15b-5p
LRRC8D	0.00244512	0.0659788	0.0454545	2	hsa-miR-103a-3p	hsa-miR-30b-5p
RAB4B	0.00244512	0.0659788	0.0454545	2	hsa-miR-15b-5p	hsa-miR-30b-5p
SH2D2A	0.00244512	0.0659788	0.0454545	2	hsa-miR-103a-3p	hsa-miR-15b-5p
SIPA1L2	0.00244512	0.0659788	0.0454545	2	hsa-miR-103a-3p	hsa-miR-15b-5p
SLC9A8	0.00244512	0.0659788	0.0454545	2	hsa-miR-15b-5p	hsa-miR-30b-5p
STRIP1	0.00244512	0.0659788	0.0454545	2	hsa-miR-103a-3p	hsa-miR-30b-5p
SYNDIG1	0.00244512	0.0659788	0.0454545	2	hsa-miR-103a-3p	hsa-miR-15b-5p
TRIP10	0.00244512	0.0659788	0.0454545	2	hsa-miR-15b-5p	hsa-miR-93-5p
AP2A1	0.00364506	0.0743401	0.0545455	2	hsa-miR-15b-5p	hsa-miR-30b-5p
CAPZA2	0.00364506	0.0743401	0.0545455	2	hsa-miR-103a-3p	hsa-miR-15b-5p
CD226	0.00364506	0.0743401	0.0545455	2	hsa-miR-30b-5p	hsa-miR-93-5p
CNGB3	0.00364506	0.0743401	0.0545455	2	hsa-miR-30b-5p	hsa-miR-93-5p
FAM13C	0.00364506	0.0743401	0.0545455	2	hsa-miR-30b-5p	hsa-miR-93-5p
GADD45G	0.00364506	0.0743401	0.0545455	2	hsa-miR-103a-3p	hsa-miR-15b-5p
GSTCD	0.00364506	0.0743401	0.0545455	2	hsa-miR-103a-3p	hsa-miR-15b-5p
KIF21A	0.00364506	0.0743401	0.0545455	2	hsa-miR-103a-3p	hsa-miR-15b-5p
KLHL20	0.00364506	0.0743401	0.0545455	2	hsa-miR-30b-5p	hsa-miR-93-5p
MEX3D	0.00364506	0.0743401	0.0545455	2	hsa-miR-30b-5p	hsa-miR-93-5p
NKX2-2	0.00364506	0.0743401	0.0545455	2	hsa-miR-30b-5p	hsa-miR-93-5p
PIEZO1	0.00364506	0.0743401	0.0545455	2	hsa-miR-103a-3p	hsa-miR-15b-5p
POGLUT1	0.00364506	0.0743401	0.0545455	2	hsa-miR-103a-3p	hsa-miR-30b-5p
SH3GL2	0.00364506	0.0743401	0.0545455	2	hsa-miR-103a-3p	hsa-miR-15b-5p
TMEM100	0.00364506	0.0743401	0.0545455	2	hsa-miR-15b-5p	hsa-miR-93-5p
TMEM154	0.00364506	0.0743401	0.0545455	2	hsa-miR-15b-5p	hsa-miR-30b-5p
VWA7	0.00364506	0.0743401	0.0545455	2	hsa-miR-15b-5p	hsa-miR-93-5p
WNT3A	0.00364506	0.0743401	0.0545455	2	hsa-miR-103a-3p	hsa-miR-15b-5p
ZBTB33	0.00364506	0.0743401	0.0545455	2	hsa-miR-15b-5p	hsa-miR-93-5p
ZNF711	0.00364506	0.0743401	0.0545455	2	hsa-miR-103a-3p	hsa-miR-30b-5p
AHNAK	0.00507154	0.0829208	0.0636364	2	hsa-miR-30b-5p	hsa-miR-93-5p
AL163636.6	0.00507154	0.0829208	0.0636364	2	hsa-miR-15b-5p	hsa-miR-93-5p
ALAD	0.00507154	0.0829208	0.0636364	2	hsa-miR-103a-3p	hsa-miR-15b-5p
ARHGAP17	0.00507154	0.0829208	0.0636364	2	hsa-miR-103a-3p	hsa-miR-15b-5p
ARL10	0.00507154	0.0829208	0.0636364	2	hsa-miR-15b-5p	hsa-miR-30b-5p
CAMKV	0.00507154	0.0829208	0.0636364	2	hsa-miR-103a-3p	hsa-miR-15b-5p
FAM57B	0.00507154	0.0829208	0.0636364	2	hsa-miR-103a-3p	hsa-miR-15b-5p
FOXA1	0.00507154	0.0829208	0.0636364	2	hsa-miR-30b-5p	hsa-miR-93-5p
FP15737	0.00507154	0.0829208	0.0636364	2	hsa-miR-103a-3p	hsa-miR-15b-5p
FRZB	0.00507154	0.0829208	0.0636364	2	hsa-miR-30b-5p	hsa-miR-93-5p
GDA	0.00507154	0.0829208	0.0636364	2	hsa-miR-30b-5p	hsa-miR-93-5p
IARS	0.00507154	0.0829208	0.0636364	2	hsa-miR-103a-3p	hsa-miR-15b-5p
IKBKAP	0.00507154	0.0829208	0.0636364	2	hsa-miR-103a-3p	hsa-miR-15b-5p
LRRC15	0.00507154	0.0829208	0.0636364	2	hsa-miR-103a-3p	hsa-miR-15b-5p
MIF4GD	0.00507154	0.0829208	0.0636364	2	hsa-miR-103a-3p	hsa-miR-15b-5p
MTFR1L	0.00507154	0.0829208	0.0636364	2	hsa-miR-103a-3p	hsa-miR-15b-5p
NLRP1	0.00507154	0.0829208	0.0636364	2	hsa-miR-103a-3p	hsa-miR-15b-5p
PDLIM5	0.00507154	0.0829208	0.0636364	2	hsa-miR-15b-5p	hsa-miR-93-5p
PDPR	0.00507154	0.0829208	0.0636364	2	hsa-miR-15b-5p	hsa-miR-93-5p
PI4KB	0.00507154	0.0829208	0.0636364	2	hsa-miR-103a-3p	hsa-miR-15b-5p
PIP4K2A	0.00507154	0.0829208	0.0636364	2	hsa-miR-30b-5p	hsa-miR-93-5p
RASD1	0.00507154	0.0829208	0.0636364	2	hsa-miR-30b-5p	hsa-miR-93-5p
2021-09-02	0.00507154	0.0829208	0.0636364	2	hsa-miR-15b-5p	hsa-miR-93-5p
TM7SF3	0.00507154	0.0829208	0.0636364	2	hsa-miR-103a-3p	hsa-miR-15b-5p
UBE3C	0.00507154	0.0829208	0.0636364	2	hsa-miR-30b-5p	hsa-miR-93-5p
WDFY4	0.00507154	0.0829208	0.0636364	2	hsa-miR-103a-3p	hsa-miR-15b-5p
ANO3	0.00672014	0.0907558	0.0727273	2	hsa-miR-103a-3p	hsa-miR-15b-5p
AQP11	0.00672014	0.0907558	0.0727273	2	hsa-miR-103a-3p	hsa-miR-15b-5p
AXIN2	0.00672014	0.0907558	0.0727273	2	hsa-miR-103a-3p	hsa-miR-15b-5p
BECN1	0.00672014	0.0907558	0.0727273	2	hsa-miR-30b-5p	hsa-miR-93-5p
C7orf43	0.00672014	0.0907558	0.0727273	2	hsa-miR-30b-5p	hsa-miR-93-5p
CNN1	0.00672014	0.0907558	0.0727273	2	hsa-miR-15b-5p	hsa-miR-93-5p
CRAMP1L	0.00672014	0.0907558	0.0727273	2	hsa-miR-15b-5p	hsa-miR-93-5p
CYB561	0.00672014	0.0907558	0.0727273	2	hsa-miR-15b-5p	hsa-miR-30b-5p
DLL1	0.00672014	0.0907558	0.0727273	2	hsa-miR-103a-3p	hsa-miR-15b-5p
FGF18	0.00672014	0.0907558	0.0727273	2	hsa-miR-103a-3p	hsa-miR-15b-5p
GPR6	0.00672014	0.0907558	0.0727273	2	hsa-miR-103a-3p	hsa-miR-93-5p
HEPHL1	0.00672014	0.0907558	0.0727273	2	hsa-miR-15b-5p	hsa-miR-30b-5p
JAK1	0.00672014	0.0907558	0.0727273	2	hsa-miR-30b-5p	hsa-miR-93-5p
MALSU1	0.00672014	0.0907558	0.0727273	2	hsa-miR-15b-5p	hsa-miR-93-5p
NPAS2	0.00672014	0.0907558	0.0727273	2	hsa-miR-103a-3p	hsa-miR-93-5p
PTHLH	0.00672014	0.0907558	0.0727273	2	hsa-miR-15b-5p	hsa-miR-93-5p
PTPN21	0.00672014	0.0907558	0.0727273	2	hsa-miR-30b-5p	hsa-miR-93-5p
RAB3D	0.00672014	0.0907558	0.0727273	2	hsa-miR-15b-5p	hsa-miR-30b-5p
RASGEF1B	0.00672014	0.0907558	0.0727273	2	hsa-miR-15b-5p	hsa-miR-30b-5p
RBBP6	0.00672014	0.0907558	0.0727273	2	hsa-miR-103a-3p	hsa-miR-15b-5p
RBM15B	0.00672014	0.0907558	0.0727273	2	hsa-miR-30b-5p	hsa-miR-93-5p
RPS6KA2	0.00672014	0.0907558	0.0727273	2	hsa-miR-30b-5p	hsa-miR-93-5p
SEC22C	0.00672014	0.0907558	0.0727273	2	hsa-miR-103a-3p	hsa-miR-30b-5p
SLC35F3	0.00672014	0.0907558	0.0727273	2	hsa-miR-30b-5p	hsa-miR-93-5p
SLC41A2	0.00672014	0.0907558	0.0727273	2	hsa-miR-15b-5p	hsa-miR-30b-5p
SMS	0.00672014	0.0907558	0.0727273	2	hsa-miR-103a-3p	hsa-miR-15b-5p
SNX8	0.00672014	0.0907558	0.0727273	2	hsa-miR-30b-5p	hsa-miR-93-5p
SVEP1	0.00672014	0.0907558	0.0727273	2	hsa-miR-103a-3p	hsa-miR-15b-5p
TMEM259	0.00672014	0.0907558	0.0727273	2	hsa-miR-103a-3p	hsa-miR-15b-5p
TMEM87A	0.00672014	0.0907558	0.0727273	2	hsa-miR-15b-5p	hsa-miR-30b-5p
TXNIP	0.00672014	0.0907558	0.0727273	2	hsa-miR-15b-5p	hsa-miR-93-5p
UBE4A	0.00672014	0.0907558	0.0727273	2	hsa-miR-103a-3p	hsa-miR-15b-5p
USP3	0.00672014	0.0907558	0.0727273	2	hsa-miR-15b-5p	hsa-miR-93-5p
YWHAH	0.00672014	0.0907558	0.0727273	2	hsa-miR-103a-3p	hsa-miR-15b-5p
ADAM9	0.00858647	0.0975736	0.0818182	2	hsa-miR-30b-5p	hsa-miR-93-5p
BCR	0.00858647	0.0975736	0.0818182	2	hsa-miR-15b-5p	hsa-miR-93-5p
BTBD10	0.00858647	0.0975736	0.0818182	2	hsa-miR-30b-5p	hsa-miR-93-5p
BTLA	0.00858647	0.0975736	0.0818182	2	hsa-miR-103a-3p	hsa-miR-15b-5p
CDCA7	0.00858647	0.0975736	0.0818182	2	hsa-miR-30b-5p	hsa-miR-93-5p
CLSPN	0.00858647	0.0975736	0.0818182	2	hsa-miR-103a-3p	hsa-miR-15b-5p
CLUH	0.00858647	0.0975736	0.0818182	2	hsa-miR-15b-5p	hsa-miR-93-5p
DEPTOR	0.00858647	0.0975736	0.0818182	2	hsa-miR-103a-3p	hsa-miR-15b-5p
DNAJC15	0.00858647	0.0975736	0.0818182	2	hsa-miR-30b-5p	hsa-miR-93-5p
ENTPD4	0.00858647	0.0975736	0.0818182	2	hsa-miR-103a-3p	hsa-miR-93-5p
EZH1	0.00858647	0.0975736	0.0818182	2	hsa-miR-15b-5p	hsa-miR-93-5p
FAM189A1	0.00858647	0.0975736	0.0818182	2	hsa-miR-15b-5p	hsa-miR-93-5p
FOXJ2	0.00858647	0.0975736	0.0818182	2	hsa-miR-103a-3p	hsa-miR-93-5p
HPSE2	0.00858647	0.0975736	0.0818182	2	hsa-miR-103a-3p	hsa-miR-15b-5p
KATNAL1	0.00858647	0.0975736	0.0818182	2	hsa-miR-15b-5p	hsa-miR-93-5p
KIAA1033	0.00858647	0.0975736	0.0818182	2	hsa-miR-103a-3p	hsa-miR-30b-5p
LDLR	0.00858647	0.0975736	0.0818182	2	hsa-miR-30b-5p	hsa-miR-93-5p
MAP3K5	0.00858647	0.0975736	0.0818182	2	hsa-miR-30b-5p	hsa-miR-93-5p
MED26	0.00858647	0.0975736	0.0818182	2	hsa-miR-103a-3p	hsa-miR-15b-5p
NFAM1	0.00858647	0.0975736	0.0818182	2	hsa-miR-103a-3p	hsa-miR-15b-5p
PNN	0.00858647	0.0975736	0.0818182	2	hsa-miR-103a-3p	hsa-miR-30b-5p
PON2	0.00858647	0.0975736	0.0818182	2	hsa-miR-30b-5p	hsa-miR-93-5p
PTPDC1	0.00858647	0.0975736	0.0818182	2	hsa-miR-30b-5p	hsa-miR-93-5p
RAB11FIP5	0.00858647	0.0975736	0.0818182	2	hsa-miR-15b-5p	hsa-miR-93-5p
RASGRF2	0.00858647	0.0975736	0.0818182	2	hsa-miR-30b-5p	hsa-miR-93-5p
RGS4	0.00858647	0.0975736	0.0818182	2	hsa-miR-103a-3p	hsa-miR-93-5p
SACS	0.00858647	0.0975736	0.0818182	2	hsa-miR-30b-5p	hsa-miR-93-5p
SCAMP5	0.00858647	0.0975736	0.0818182	2	hsa-miR-103a-3p	hsa-miR-93-5p
SESN2	0.00858647	0.0975736	0.0818182	2	hsa-miR-15b-5p	hsa-miR-93-5p
SIDT2	0.00858647	0.0975736	0.0818182	2	hsa-miR-15b-5p	hsa-miR-30b-5p
STXBP1	0.00858647	0.0975736	0.0818182	2	hsa-miR-15b-5p	hsa-miR-30b-5p
TERT	0.00858647	0.0975736	0.0818182	2	hsa-miR-103a-3p	hsa-miR-15b-5p
TMC7	0.00858647	0.0975736	0.0818182	2	hsa-miR-103a-3p	hsa-miR-15b-5p
UCP3	0.00858647	0.0975736	0.0818182	2	hsa-miR-30b-5p	hsa-miR-93-5p
ABCG4	0.0106662	0.10256	0.0909091	2	hsa-miR-15b-5p	hsa-miR-93-5p
ACSL4	0.0106662	0.10256	0.0909091	2	hsa-miR-15b-5p	hsa-miR-93-5p
AKAP11	0.0106662	0.10256	0.0909091	2	hsa-miR-15b-5p	hsa-miR-93-5p
C9orf69	0.0106662	0.10256	0.0909091	2	hsa-miR-103a-3p	hsa-miR-15b-5p
CCNJL	0.0106662	0.10256	0.0909091	2	hsa-miR-15b-5p	hsa-miR-30b-5p
CHD6	0.0106662	0.10256	0.0909091	2	hsa-miR-103a-3p	hsa-miR-15b-5p
CNKSR2	0.0106662	0.10256	0.0909091	2	hsa-miR-15b-5p	hsa-miR-30b-5p
CRTC3	0.0106662	0.10256	0.0909091	2	hsa-miR-15b-5p	hsa-miR-93-5p
FASTK	0.0106662	0.10256	0.0909091	2	hsa-miR-15b-5p	hsa-miR-93-5p
FICD	0.0106662	0.10256	0.0909091	2	hsa-miR-15b-5p	hsa-miR-93-5p
GIT2	0.0106662	0.10256	0.0909091	2	hsa-miR-103a-3p	hsa-miR-93-5p
GNAO1	0.0106662	0.10256	0.0909091	2	hsa-miR-103a-3p	hsa-miR-30b-5p
GPATCH8	0.0106662	0.10256	0.0909091	2	hsa-miR-103a-3p	hsa-miR-15b-5p
ITGA2	0.0106662	0.10256	0.0909091	2	hsa-miR-15b-5p	hsa-miR-30b-5p
LHX8	0.0106662	0.10256	0.0909091	2	hsa-miR-30b-5p	hsa-miR-93-5p
LONRF1	0.0106662	0.10256	0.0909091	2	hsa-miR-103a-3p	hsa-miR-30b-5p
LRP2	0.0106662	0.10256	0.0909091	2	hsa-miR-103a-3p	hsa-miR-15b-5p
MAP4	0.0106662	0.10256	0.0909091	2	hsa-miR-103a-3p	hsa-miR-15b-5p
MINOS1	0.0106662	0.10256	0.0909091	2	hsa-miR-15b-5p	hsa-miR-30b-5p
MNT	0.0106662	0.10256	0.0909091	2	hsa-miR-15b-5p	hsa-miR-30b-5p
MYNN	0.0106662	0.10256	0.0909091	2	hsa-miR-103a-3p	hsa-miR-93-5p
NUDT5	0.0106662	0.10256	0.0909091	2	hsa-miR-15b-5p	hsa-miR-30b-5p
OIP5	0.0106662	0.10256	0.0909091	2	hsa-miR-103a-3p	hsa-miR-15b-5p
OXR1	0.0106662	0.10256	0.0909091	2	hsa-miR-30b-5p	hsa-miR-93-5p
PDCD10	0.0106662	0.10256	0.0909091	2	hsa-miR-103a-3p	hsa-miR-30b-5p
PGP	0.0106662	0.10256	0.0909091	2	hsa-miR-30b-5p	hsa-miR-93-5p
PHC3	0.0106662	0.10256	0.0909091	2	hsa-miR-15b-5p	hsa-miR-93-5p
PLEKHA1	0.0106662	0.10256	0.0909091	2	hsa-miR-103a-3p	hsa-miR-15b-5p
PLEKHO2	0.0106662	0.10256	0.0909091	2	hsa-miR-30b-5p	hsa-miR-93-5p
PXK	0.0106662	0.10256	0.0909091	2	hsa-miR-30b-5p	hsa-miR-93-5p
RASEF	0.0106662	0.10256	0.0909091	2	hsa-miR-15b-5p	hsa-miR-30b-5p
RP6-24A23.6	0.0106662	0.10256	0.0909091	2	hsa-miR-103a-3p	hsa-miR-30b-5p
SALL3	0.0106662	0.10256	0.0909091	2	hsa-miR-15b-5p	hsa-miR-93-5p
SLITRK1	0.0106662	0.10256	0.0909091	2	hsa-miR-103a-3p	hsa-miR-15b-5p
SNX33	0.0106662	0.10256	0.0909091	2	hsa-miR-15b-5p	hsa-miR-30b-5p
SPSB4	0.0106662	0.10256	0.0909091	2	hsa-miR-103a-3p	hsa-miR-15b-5p
STK38	0.0106662	0.10256	0.0909091	2	hsa-miR-15b-5p	hsa-miR-93-5p
SYDE2	0.0106662	0.10256	0.0909091	2	hsa-miR-103a-3p	hsa-miR-15b-5p
SYPL1	0.0106662	0.10256	0.0909091	2	hsa-miR-15b-5p	hsa-miR-30b-5p
VWC2L	0.0106662	0.10256	0.0909091	2	hsa-miR-103a-3p	hsa-miR-15b-5p
WNT4	0.0106662	0.10256	0.0909091	2	hsa-miR-103a-3p	hsa-miR-15b-5p
ZNF280B	0.0106662	0.10256	0.0909091	2	hsa-miR-30b-5p	hsa-miR-93-5p
ACSBG1	0.012955	0.110019	0.1	2	hsa-miR-15b-5p	hsa-miR-30b-5p
AJUBA	0.0181427	0.110019	0.118182	2	hsa-miR-103a-3p	hsa-miR-93-5p
AKAP12	0.0154486	0.110019	0.109091	2	hsa-miR-103a-3p	hsa-miR-15b-5p
AMOTL1	0.012955	0.110019	0.1	2	hsa-miR-15b-5p	hsa-miR-30b-5p
APBA1	0.0181427	0.110019	0.118182	2	hsa-miR-103a-3p	hsa-miR-30b-5p
ARL4A	0.0154486	0.110019	0.109091	2	hsa-miR-30b-5p	hsa-miR-93-5p
B4GALT6	0.012955	0.110019	0.1	2	hsa-miR-30b-5p	hsa-miR-93-5p
BNIP3L	0.0154486	0.110019	0.109091	2	hsa-miR-30b-5p	hsa-miR-93-5p
BTRC	0.0181427	0.110019	0.118182	2	hsa-miR-103a-3p	hsa-miR-15b-5p
C14orf28	0.0181427	0.110019	0.118182	2	hsa-miR-30b-5p	hsa-miR-93-5p
C7orf60	0.0181427	0.110019	0.118182	2	hsa-miR-30b-5p	hsa-miR-93-5p
CALD1	0.0154486	0.110019	0.109091	2	hsa-miR-30b-5p	hsa-miR-93-5p
CARM1	0.0181427	0.110019	0.118182	2	hsa-miR-103a-3p	hsa-miR-15b-5p
CBX2	0.0154486	0.110019	0.109091	2	hsa-miR-15b-5p	hsa-miR-30b-5p
CCND1	0.0154486	0.110019	0.109091	2	hsa-miR-15b-5p	hsa-miR-93-5p
CELSR2	0.0181427	0.110019	0.118182	2	hsa-miR-103a-3p	hsa-miR-93-5p
CMPK1	0.012955	0.110019	0.1	2	hsa-miR-15b-5p	hsa-miR-93-5p
CNTNAP1	0.0181427	0.110019	0.118182	2	hsa-miR-103a-3p	hsa-miR-15b-5p
COBLL1	0.0181427	0.110019	0.118182	2	hsa-miR-103a-3p	hsa-miR-15b-5p
CORO2B	0.012955	0.110019	0.1	2	hsa-miR-103a-3p	hsa-miR-93-5p
CUL2	0.012955	0.110019	0.1	2	hsa-miR-15b-5p	hsa-miR-30b-5p
DCAF8	0.0154486	0.110019	0.109091	2	hsa-miR-15b-5p	hsa-miR-93-5p
DEDD	0.012955	0.110019	0.1	2	hsa-miR-15b-5p	hsa-miR-93-5p
DOLPP1	0.0154486	0.110019	0.109091	2	hsa-miR-15b-5p	hsa-miR-30b-5p
EDA	0.0181427	0.110019	0.118182	2	hsa-miR-103a-3p	hsa-miR-15b-5p
EDNRA	0.0154486	0.110019	0.109091	2	hsa-miR-15b-5p	hsa-miR-30b-5p
EGLN1	0.0181427	0.110019	0.118182	2	hsa-miR-15b-5p	hsa-miR-93-5p
EPB41L4B	0.012955	0.110019	0.1	2	hsa-miR-15b-5p	hsa-miR-30b-5p
FAM134A	0.0154486	0.110019	0.109091	2	hsa-miR-15b-5p	hsa-miR-93-5p
FAM49A	0.0154486	0.110019	0.109091	2	hsa-miR-103a-3p	hsa-miR-30b-5p
FAM91A1	0.012955	0.110019	0.1	2	hsa-miR-15b-5p	hsa-miR-30b-5p
FERMT2	0.0181427	0.110019	0.118182	2	hsa-miR-103a-3p	hsa-miR-15b-5p
FOXB1	0.0154486	0.110019	0.109091	2	hsa-miR-30b-5p	hsa-miR-93-5p
FYCO1	0.0154486	0.110019	0.109091	2	hsa-miR-30b-5p	hsa-miR-93-5p
GALNT13	0.0181427	0.110019	0.118182	2	hsa-miR-103a-3p	hsa-miR-15b-5p
GJA1	0.0154486	0.110019	0.109091	2	hsa-miR-30b-5p	hsa-miR-93-5p
GRB10	0.0154486	0.110019	0.109091	2	hsa-miR-15b-5p	hsa-miR-30b-5p
HMGA1	0.012955	0.110019	0.1	2	hsa-miR-103a-3p	hsa-miR-15b-5p
KIAA0226L	0.0154486	0.110019	0.109091	2	hsa-miR-15b-5p	hsa-miR-30b-5p
KIAA0232	0.012955	0.110019	0.1	2	hsa-miR-103a-3p	hsa-miR-93-5p
KIAA0513	0.012955	0.110019	0.1	2	hsa-miR-15b-5p	hsa-miR-93-5p
KIAA1147	0.0154486	0.110019	0.109091	2	hsa-miR-30b-5p	hsa-miR-93-5p
KIF5C	0.0181427	0.110019	0.118182	2	hsa-miR-103a-3p	hsa-miR-15b-5p
KLF11	0.0181427	0.110019	0.118182	2	hsa-miR-30b-5p	hsa-miR-93-5p
KLF9	0.0181427	0.110019	0.118182	2	hsa-miR-30b-5p	hsa-miR-93-5p
LITAF	0.012955	0.110019	0.1	2	hsa-miR-15b-5p	hsa-miR-93-5p
LRRC55	0.012955	0.110019	0.1	2	hsa-miR-103a-3p	hsa-miR-93-5p
M6PR	0.012955	0.110019	0.1	2	hsa-miR-15b-5p	hsa-miR-93-5p
MAP3K12	0.012955	0.110019	0.1	2	hsa-miR-30b-5p	hsa-miR-93-5p
2021-03-08	0.0181427	0.110019	0.118182	2	hsa-miR-30b-5p	hsa-miR-93-5p
MIER2	0.012955	0.110019	0.1	2	hsa-miR-30b-5p	hsa-miR-93-5p
MTMR4	0.0181427	0.110019	0.118182	2	hsa-miR-103a-3p	hsa-miR-15b-5p
NAPEPLD	0.0181427	0.110019	0.118182	2	hsa-miR-15b-5p	hsa-miR-93-5p
NLGN1	0.0181427	0.110019	0.118182	2	hsa-miR-15b-5p	hsa-miR-30b-5p
OCRL	0.0154486	0.110019	0.109091	2	hsa-miR-15b-5p	hsa-miR-93-5p
OSTM1	0.0181427	0.110019	0.118182	2	hsa-miR-30b-5p	hsa-miR-93-5p
PDK4	0.0181427	0.110019	0.118182	2	hsa-miR-103a-3p	hsa-miR-15b-5p
PELI2	0.0181427	0.110019	0.118182	2	hsa-miR-103a-3p	hsa-miR-15b-5p
PI4K2B	0.0154486	0.110019	0.109091	2	hsa-miR-15b-5p	hsa-miR-30b-5p
PLEKHA7	0.0154486	0.110019	0.109091	2	hsa-miR-103a-3p	hsa-miR-93-5p
POLR3G	0.0181427	0.110019	0.118182	2	hsa-miR-30b-5p	hsa-miR-93-5p
PPIG	0.012955	0.110019	0.1	2	hsa-miR-103a-3p	hsa-miR-15b-5p
PPP2R5C	0.0154486	0.110019	0.109091	2	hsa-miR-103a-3p	hsa-miR-15b-5p
PPP6R2	0.012955	0.110019	0.1	2	hsa-miR-103a-3p	hsa-miR-93-5p
PRRG1	0.0154486	0.110019	0.109091	2	hsa-miR-30b-5p	hsa-miR-93-5p
PRRT2	0.0181427	0.110019	0.118182	2	hsa-miR-103a-3p	hsa-miR-30b-5p
RAB15	0.0181427	0.110019	0.118182	2	hsa-miR-103a-3p	hsa-miR-30b-5p
RAPH1	0.0154486	0.110019	0.109091	2	hsa-miR-30b-5p	hsa-miR-93-5p
RECK	0.0181427	0.110019	0.118182	2	hsa-miR-15b-5p	hsa-miR-30b-5p
REEP3	0.0154486	0.110019	0.109091	2	hsa-miR-30b-5p	hsa-miR-93-5p
RGL1	0.012955	0.110019	0.1	2	hsa-miR-30b-5p	hsa-miR-93-5p
RNF157	0.0154486	0.110019	0.109091	2	hsa-miR-103a-3p	hsa-miR-30b-5p
SEC24A	0.012955	0.110019	0.1	2	hsa-miR-15b-5p	hsa-miR-30b-5p
SETD3	0.0181427	0.110019	0.118182	2	hsa-miR-15b-5p	hsa-miR-30b-5p
SHROOM3	0.0181427	0.110019	0.118182	2	hsa-miR-103a-3p	hsa-miR-15b-5p
SKIL	0.0181427	0.110019	0.118182	2	hsa-miR-15b-5p	hsa-miR-30b-5p
SLC20A2	0.0154486	0.110019	0.109091	2	hsa-miR-103a-3p	hsa-miR-15b-5p
SLC25A36	0.0181427	0.110019	0.118182	2	hsa-miR-30b-5p	hsa-miR-93-5p
SLC2A14	0.012955	0.110019	0.1	2	hsa-miR-103a-3p	hsa-miR-15b-5p
SLC2A3	0.0181427	0.110019	0.118182	2	hsa-miR-103a-3p	hsa-miR-15b-5p
SLC30A10	0.0181427	0.110019	0.118182	2	hsa-miR-103a-3p	hsa-miR-30b-5p
SLC35G1	0.0154486	0.110019	0.109091	2	hsa-miR-103a-3p	hsa-miR-15b-5p
SLC6A9	0.012955	0.110019	0.1	2	hsa-miR-30b-5p	hsa-miR-93-5p
SMAD1	0.012955	0.110019	0.1	2	hsa-miR-30b-5p	hsa-miR-93-5p
STAG1	0.0181427	0.110019	0.118182	2	hsa-miR-103a-3p	hsa-miR-15b-5p
STK17B	0.0154486	0.110019	0.109091	2	hsa-miR-30b-5p	hsa-miR-93-5p
SYNRG	0.0154486	0.110019	0.109091	2	hsa-miR-103a-3p	hsa-miR-15b-5p
TBC1D9	0.0154486	0.110019	0.109091	2	hsa-miR-15b-5p	hsa-miR-93-5p
TCF21	0.0181427	0.110019	0.118182	2	hsa-miR-30b-5p	hsa-miR-93-5p
TDG	0.0154486	0.110019	0.109091	2	hsa-miR-103a-3p	hsa-miR-30b-5p
TIMP2	0.012955	0.110019	0.1	2	hsa-miR-30b-5p	hsa-miR-93-5p
TNFAIP1	0.012955	0.110019	0.1	2	hsa-miR-15b-5p	hsa-miR-93-5p
TRIP11	0.0154486	0.110019	0.109091	2	hsa-miR-15b-5p	hsa-miR-93-5p
TSPAN5	0.012955	0.110019	0.1	2	hsa-miR-103a-3p	hsa-miR-15b-5p
UBE2QL1	0.012955	0.110019	0.1	2	hsa-miR-15b-5p	hsa-miR-93-5p
UBL3	0.012955	0.110019	0.1	2	hsa-miR-103a-3p	hsa-miR-15b-5p
UBXN2A	0.012955	0.110019	0.1	2	hsa-miR-30b-5p	hsa-miR-93-5p
USP42	0.0181427	0.110019	0.118182	2	hsa-miR-103a-3p	hsa-miR-15b-5p
USP44	0.012955	0.110019	0.1	2	hsa-miR-15b-5p	hsa-miR-30b-5p
VAMP1	0.0154486	0.110019	0.109091	2	hsa-miR-103a-3p	hsa-miR-15b-5p
VPS4A	0.0154486	0.110019	0.109091	2	hsa-miR-103a-3p	hsa-miR-15b-5p
XPO7	0.012955	0.110019	0.1	2	hsa-miR-103a-3p	hsa-miR-15b-5p
ZBTB6	0.012955	0.110019	0.1	2	hsa-miR-30b-5p	hsa-miR-93-5p
ZDHHC14	0.0181427	0.110019	0.118182	2	hsa-miR-15b-5p	hsa-miR-30b-5p
ZHX1	0.012955	0.110019	0.1	2	hsa-miR-103a-3p	hsa-miR-15b-5p
ZNF362	0.0154486	0.110019	0.109091	2	hsa-miR-15b-5p	hsa-miR-93-5p
ZNF449	0.0181427	0.110019	0.118182	2	hsa-miR-103a-3p	hsa-miR-15b-5p
C15orf61	0.0210331	0.120567	0.127273	2	hsa-miR-15b-5p	hsa-miR-93-5p
CAB39	0.0210331	0.120567	0.127273	2	hsa-miR-103a-3p	hsa-miR-15b-5p
CDV3	0.0210331	0.120567	0.127273	2	hsa-miR-103a-3p	hsa-miR-15b-5p
COL4A3BP	0.0210331	0.120567	0.127273	2	hsa-miR-15b-5p	hsa-miR-30b-5p
EED	0.0210331	0.120567	0.127273	2	hsa-miR-15b-5p	hsa-miR-30b-5p
EIF4B	0.0210331	0.120567	0.127273	2	hsa-miR-103a-3p	hsa-miR-15b-5p
ESRRA	0.0210331	0.120567	0.127273	2	hsa-miR-103a-3p	hsa-miR-15b-5p
FAM134C	0.0210331	0.120567	0.127273	2	hsa-miR-15b-5p	hsa-miR-93-5p
FRMD6	0.0210331	0.120567	0.127273	2	hsa-miR-30b-5p	hsa-miR-93-5p
HTR2A	0.0210331	0.120567	0.127273	2	hsa-miR-15b-5p	hsa-miR-93-5p
ISM2	0.0210331	0.120567	0.127273	2	hsa-miR-15b-5p	hsa-miR-93-5p
KCNC4	0.0210331	0.120567	0.127273	2	hsa-miR-103a-3p	hsa-miR-15b-5p
KPNA5	0.0210331	0.120567	0.127273	2	hsa-miR-15b-5p	hsa-miR-93-5p
LRRC58	0.0210331	0.120567	0.127273	2	hsa-miR-15b-5p	hsa-miR-30b-5p
MINK1	0.0210331	0.120567	0.127273	2	hsa-miR-15b-5p	hsa-miR-93-5p
MMS19	0.0210331	0.120567	0.127273	2	hsa-miR-103a-3p	hsa-miR-15b-5p
MYB	0.0210331	0.120567	0.127273	2	hsa-miR-103a-3p	hsa-miR-15b-5p
PDZD8	0.0210331	0.120567	0.127273	2	hsa-miR-103a-3p	hsa-miR-15b-5p
PPFIA2	0.0210331	0.120567	0.127273	2	hsa-miR-15b-5p	hsa-miR-30b-5p
PPP6R3	0.0210331	0.120567	0.127273	2	hsa-miR-15b-5p	hsa-miR-93-5p
RAB11FIP2	0.0210331	0.120567	0.127273	2	hsa-miR-103a-3p	hsa-miR-15b-5p
RASSF5	0.0210331	0.120567	0.127273	2	hsa-miR-103a-3p	hsa-miR-15b-5p
SLC25A37	0.0210331	0.120567	0.127273	2	hsa-miR-103a-3p	hsa-miR-15b-5p
SLC45A4	0.0210331	0.120567	0.127273	2	hsa-miR-103a-3p	hsa-miR-93-5p
SNX1	0.0210331	0.120567	0.127273	2	hsa-miR-15b-5p	hsa-miR-30b-5p
TBC1D20	0.0210331	0.120567	0.127273	2	hsa-miR-15b-5p	hsa-miR-93-5p
THBS2	0.0210331	0.120567	0.127273	2	hsa-miR-30b-5p	hsa-miR-93-5p
TRIM66	0.0210331	0.120567	0.127273	2	hsa-miR-15b-5p	hsa-miR-93-5p
WDR47	0.0210331	0.120567	0.127273	2	hsa-miR-15b-5p	hsa-miR-30b-5p
ZBTB44	0.0210331	0.120567	0.127273	2	hsa-miR-15b-5p	hsa-miR-93-5p
A1CF	0.0241157	0.13088	0.136364	2	hsa-miR-15b-5p	hsa-miR-30b-5p
ACAP2	0.0241157	0.13088	0.136364	2	hsa-miR-30b-5p	hsa-miR-93-5p
ACOX1	0.0241157	0.13088	0.136364	2	hsa-miR-103a-3p	hsa-miR-15b-5p
ADAMTS3	0.0241157	0.13088	0.136364	2	hsa-miR-15b-5p	hsa-miR-30b-5p
ADAMTSL3	0.0241157	0.13088	0.136364	2	hsa-miR-103a-3p	hsa-miR-15b-5p
AKAP13	0.0241157	0.13088	0.136364	2	hsa-miR-103a-3p	hsa-miR-93-5p
ARHGAP35	0.0241157	0.13088	0.136364	2	hsa-miR-15b-5p	hsa-miR-93-5p
BCL6	0.0241157	0.13088	0.136364	2	hsa-miR-30b-5p	hsa-miR-93-5p
CBX8	0.0241157	0.13088	0.136364	2	hsa-miR-30b-5p	hsa-miR-93-5p
DLL4	0.0241157	0.13088	0.136364	2	hsa-miR-15b-5p	hsa-miR-30b-5p
DNAJC16	0.0241157	0.13088	0.136364	2	hsa-miR-15b-5p	hsa-miR-93-5p
FAM131B	0.0241157	0.13088	0.136364	2	hsa-miR-30b-5p	hsa-miR-93-5p
KHNYN	0.0241157	0.13088	0.136364	2	hsa-miR-15b-5p	hsa-miR-30b-5p
KIAA0226	0.0241157	0.13088	0.136364	2	hsa-miR-15b-5p	hsa-miR-93-5p
LRIG1	0.0241157	0.13088	0.136364	2	hsa-miR-15b-5p	hsa-miR-93-5p
NAA25	0.0241157	0.13088	0.136364	2	hsa-miR-15b-5p	hsa-miR-30b-5p
NAT8L	0.0241157	0.13088	0.136364	2	hsa-miR-103a-3p	hsa-miR-15b-5p
NOTCH2	0.0241157	0.13088	0.136364	2	hsa-miR-103a-3p	hsa-miR-15b-5p
PDAP1	0.0241157	0.13088	0.136364	2	hsa-miR-15b-5p	hsa-miR-30b-5p
RAI14	0.0241157	0.13088	0.136364	2	hsa-miR-103a-3p	hsa-miR-30b-5p
RAPGEF1	0.0241157	0.13088	0.136364	2	hsa-miR-15b-5p	hsa-miR-93-5p
RASGEF1A	0.0241157	0.13088	0.136364	2	hsa-miR-30b-5p	hsa-miR-93-5p
RSPO3	0.0241157	0.13088	0.136364	2	hsa-miR-103a-3p	hsa-miR-15b-5p
SETD5	0.0241157	0.13088	0.136364	2	hsa-miR-103a-3p	hsa-miR-30b-5p
STX17	0.0241157	0.13088	0.136364	2	hsa-miR-15b-5p	hsa-miR-30b-5p
TAB3	0.0241157	0.13088	0.136364	2	hsa-miR-15b-5p	hsa-miR-30b-5p
TAOK3	0.0241157	0.13088	0.136364	2	hsa-miR-103a-3p	hsa-miR-93-5p
TBC1D19	0.0241157	0.13088	0.136364	2	hsa-miR-103a-3p	hsa-miR-15b-5p
ZNF367	0.0241157	0.13088	0.136364	2	hsa-miR-15b-5p	hsa-miR-93-5p
ACACB	0.0273862	0.142445	0.145455	2	hsa-miR-103a-3p	hsa-miR-15b-5p
ARAP2	0.0273862	0.142445	0.145455	2	hsa-miR-30b-5p	hsa-miR-93-5p
ARHGEF3	0.0273862	0.142445	0.145455	2	hsa-miR-30b-5p	hsa-miR-93-5p
CC2D1B	0.0273862	0.142445	0.145455	2	hsa-miR-103a-3p	hsa-miR-15b-5p
CCNYL1	0.0273862	0.142445	0.145455	2	hsa-miR-103a-3p	hsa-miR-15b-5p
CEP170	0.0273862	0.142445	0.145455	2	hsa-miR-30b-5p	hsa-miR-93-5p
CSF1	0.0273862	0.142445	0.145455	2	hsa-miR-15b-5p	hsa-miR-93-5p
DENND2C	0.0273862	0.142445	0.145455	2	hsa-miR-15b-5p	hsa-miR-30b-5p
DPYSL2	0.0273862	0.142445	0.145455	2	hsa-miR-30b-5p	hsa-miR-93-5p
FYN	0.0273862	0.142445	0.145455	2	hsa-miR-30b-5p	hsa-miR-93-5p
GCNT4	0.0273862	0.142445	0.145455	2	hsa-miR-15b-5p	hsa-miR-93-5p
NAV2	0.0273862	0.142445	0.145455	2	hsa-miR-103a-3p	hsa-miR-93-5p
P2RY2	0.0273862	0.142445	0.145455	2	hsa-miR-15b-5p	hsa-miR-30b-5p
PAPPA2	0.0273862	0.142445	0.145455	2	hsa-miR-103a-3p	hsa-miR-15b-5p
PHF19	0.0273862	0.142445	0.145455	2	hsa-miR-103a-3p	hsa-miR-15b-5p
PIP4K2C	0.0273862	0.142445	0.145455	2	hsa-miR-15b-5p	hsa-miR-93-5p
PNISR	0.0273862	0.142445	0.145455	2	hsa-miR-103a-3p	hsa-miR-15b-5p
POU3F2	0.0273862	0.142445	0.145455	2	hsa-miR-103a-3p	hsa-miR-15b-5p
RP11-192H23.4	0.0273862	0.142445	0.145455	2	hsa-miR-103a-3p	hsa-miR-15b-5p
SCN3A	0.0273862	0.142445	0.145455	2	hsa-miR-15b-5p	hsa-miR-30b-5p
SGSM2	0.0273862	0.142445	0.145455	2	hsa-miR-103a-3p	hsa-miR-15b-5p
SLC2A13	0.0273862	0.142445	0.145455	2	hsa-miR-103a-3p	hsa-miR-15b-5p
SLC38A1	0.0273862	0.142445	0.145455	2	hsa-miR-30b-5p	hsa-miR-93-5p
SLC7A2	0.0273862	0.142445	0.145455	2	hsa-miR-15b-5p	hsa-miR-93-5p
SNX11	0.0273862	0.142445	0.145455	2	hsa-miR-103a-3p	hsa-miR-15b-5p
SNX12	0.0273862	0.142445	0.145455	2	hsa-miR-103a-3p	hsa-miR-93-5p
SUCO	0.0273862	0.142445	0.145455	2	hsa-miR-15b-5p	hsa-miR-93-5p
SV2C	0.0273862	0.142445	0.145455	2	hsa-miR-103a-3p	hsa-miR-30b-5p
ALX4	0.0344746	0.151455	0.163636	2	hsa-miR-15b-5p	hsa-miR-93-5p
ANKRD33B	0.0344746	0.151455	0.163636	2	hsa-miR-15b-5p	hsa-miR-93-5p
AP2B1	0.0308405	0.151455	0.154545	2	hsa-miR-15b-5p	hsa-miR-93-5p
ATL2	0.0344746	0.151455	0.163636	2	hsa-miR-103a-3p	hsa-miR-30b-5p
ATP13A3	0.0344746	0.151455	0.163636	2	hsa-miR-103a-3p	hsa-miR-15b-5p
CDC6	0.0344746	0.151455	0.163636	2	hsa-miR-103a-3p	hsa-miR-15b-5p
DGCR2	0.0344746	0.151455	0.163636	2	hsa-miR-103a-3p	hsa-miR-15b-5p
DLG5	0.0344746	0.151455	0.163636	2	hsa-miR-103a-3p	hsa-miR-30b-5p
ERC2	0.0308405	0.151455	0.154545	2	hsa-miR-15b-5p	hsa-miR-30b-5p
ERLIN1	0.0344746	0.151455	0.163636	2	hsa-miR-103a-3p	hsa-miR-30b-5p
FAM104A	0.0344746	0.151455	0.163636	2	hsa-miR-103a-3p	hsa-miR-30b-5p
FAM13A	0.0308405	0.151455	0.154545	2	hsa-miR-30b-5p	hsa-miR-93-5p
FBXO21	0.0308405	0.151455	0.154545	2	hsa-miR-15b-5p	hsa-miR-93-5p
GATAD2A	0.0344746	0.151455	0.163636	2	hsa-miR-103a-3p	hsa-miR-15b-5p
GNS	0.0308405	0.151455	0.154545	2	hsa-miR-103a-3p	hsa-miR-93-5p
HMBOX1	0.0344746	0.151455	0.163636	2	hsa-miR-15b-5p	hsa-miR-93-5p
HMGB3	0.0344746	0.151455	0.163636	2	hsa-miR-30b-5p	hsa-miR-93-5p
IP6K1	0.0308405	0.151455	0.154545	2	hsa-miR-15b-5p	hsa-miR-93-5p
IPO9	0.0308405	0.151455	0.154545	2	hsa-miR-15b-5p	hsa-miR-93-5p
KIAA1522	0.0308405	0.151455	0.154545	2	hsa-miR-30b-5p	hsa-miR-93-5p
KSR1	0.0308405	0.151455	0.154545	2	hsa-miR-15b-5p	hsa-miR-30b-5p
LIN7A	0.0344746	0.151455	0.163636	2	hsa-miR-103a-3p	hsa-miR-15b-5p
MAML1	0.0344746	0.151455	0.163636	2	hsa-miR-103a-3p	hsa-miR-30b-5p
MBTPS2	0.0308405	0.151455	0.154545	2	hsa-miR-15b-5p	hsa-miR-30b-5p
MYBL1	0.0344746	0.151455	0.163636	2	hsa-miR-103a-3p	hsa-miR-15b-5p
MYCN	0.0308405	0.151455	0.154545	2	hsa-miR-103a-3p	hsa-miR-93-5p
NBEAL1	0.0308405	0.151455	0.154545	2	hsa-miR-15b-5p	hsa-miR-93-5p
NCS1	0.0308405	0.151455	0.154545	2	hsa-miR-15b-5p	hsa-miR-30b-5p
NEK9	0.0344746	0.151455	0.163636	2	hsa-miR-15b-5p	hsa-miR-93-5p
NFATC3	0.0344746	0.151455	0.163636	2	hsa-miR-15b-5p	hsa-miR-30b-5p
NREP	0.0308405	0.151455	0.154545	2	hsa-miR-103a-3p	hsa-miR-30b-5p
NUP50	0.0344746	0.151455	0.163636	2	hsa-miR-103a-3p	hsa-miR-15b-5p
PAWR	0.0308405	0.151455	0.154545	2	hsa-miR-103a-3p	hsa-miR-30b-5p
PDHB	0.0344746	0.151455	0.163636	2	hsa-miR-103a-3p	hsa-miR-15b-5p
PER2	0.0344746	0.151455	0.163636	2	hsa-miR-103a-3p	hsa-miR-30b-5p
PHF20	0.0344746	0.151455	0.163636	2	hsa-miR-103a-3p	hsa-miR-15b-5p
PHTF2	0.0308405	0.151455	0.154545	2	hsa-miR-30b-5p	hsa-miR-93-5p
RGMA	0.0344746	0.151455	0.163636	2	hsa-miR-15b-5p	hsa-miR-93-5p
RTKN2	0.0308405	0.151455	0.154545	2	hsa-miR-103a-3p	hsa-miR-30b-5p
SLC30A5	0.0308405	0.151455	0.154545	2	hsa-miR-30b-5p	hsa-miR-93-5p
SLC39A9	0.0344746	0.151455	0.163636	2	hsa-miR-15b-5p	hsa-miR-93-5p
SPEN	0.0308405	0.151455	0.154545	2	hsa-miR-15b-5p	hsa-miR-30b-5p
SPRY4	0.0308405	0.151455	0.154545	2	hsa-miR-15b-5p	hsa-miR-93-5p
SUZ12	0.0344746	0.151455	0.163636	2	hsa-miR-103a-3p	hsa-miR-15b-5p
TLK1	0.0344746	0.151455	0.163636	2	hsa-miR-103a-3p	hsa-miR-15b-5p
TMEM168	0.0344746	0.151455	0.163636	2	hsa-miR-30b-5p	hsa-miR-93-5p
VEGFA	0.0344746	0.151455	0.163636	2	hsa-miR-15b-5p	hsa-miR-93-5p
WASF3	0.0308405	0.151455	0.154545	2	hsa-miR-103a-3p	hsa-miR-93-5p
YES1	0.0344746	0.151455	0.163636	2	hsa-miR-30b-5p	hsa-miR-93-5p
ZC3H7B	0.0344746	0.151455	0.163636	2	hsa-miR-103a-3p	hsa-miR-93-5p
ZMYM2	0.0344746	0.151455	0.163636	2	hsa-miR-103a-3p	hsa-miR-15b-5p
AIFM1	0.0382844	0.154373	0.172727	2	hsa-miR-103a-3p	hsa-miR-15b-5p
ALG9	0.0382844	0.154373	0.172727	2	hsa-miR-103a-3p	hsa-miR-30b-5p
ARHGAP5	0.0382844	0.154373	0.172727	2	hsa-miR-103a-3p	hsa-miR-15b-5p
CD2AP	0.0382844	0.154373	0.172727	2	hsa-miR-15b-5p	hsa-miR-30b-5p
CDK5R1	0.0382844	0.154373	0.172727	2	hsa-miR-103a-3p	hsa-miR-15b-5p
COPS7B	0.0382844	0.154373	0.172727	2	hsa-miR-15b-5p	hsa-miR-30b-5p
CRIM1	0.0382844	0.154373	0.172727	2	hsa-miR-15b-5p	hsa-miR-93-5p
DPP8	0.0382844	0.154373	0.172727	2	hsa-miR-103a-3p	hsa-miR-15b-5p
ELL	0.0382844	0.154373	0.172727	2	hsa-miR-15b-5p	hsa-miR-30b-5p
FNBP1L	0.0382844	0.154373	0.172727	2	hsa-miR-103a-3p	hsa-miR-93-5p
FOXG1	0.0382844	0.154373	0.172727	2	hsa-miR-103a-3p	hsa-miR-30b-5p
FOXJ3	0.0382844	0.154373	0.172727	2	hsa-miR-103a-3p	hsa-miR-93-5p
FRYL	0.0382844	0.154373	0.172727	2	hsa-miR-103a-3p	hsa-miR-15b-5p
GRHL2	0.0382844	0.154373	0.172727	2	hsa-miR-30b-5p	hsa-miR-93-5p
HOXD11	0.0382844	0.154373	0.172727	2	hsa-miR-30b-5p	hsa-miR-93-5p
ITPRIPL2	0.0382844	0.154373	0.172727	2	hsa-miR-15b-5p	hsa-miR-93-5p
NHS	0.0382844	0.154373	0.172727	2	hsa-miR-30b-5p	hsa-miR-93-5p
PAK7	0.0382844	0.154373	0.172727	2	hsa-miR-15b-5p	hsa-miR-93-5p
PIAS1	0.0382844	0.154373	0.172727	2	hsa-miR-15b-5p	hsa-miR-30b-5p
PITPNM3	0.0382844	0.154373	0.172727	2	hsa-miR-15b-5p	hsa-miR-30b-5p
PRKAB2	0.0382844	0.154373	0.172727	2	hsa-miR-103a-3p	hsa-miR-15b-5p
PTPN3	0.0382844	0.154373	0.172727	2	hsa-miR-15b-5p	hsa-miR-93-5p
RAB11FIP4	0.0382844	0.154373	0.172727	2	hsa-miR-103a-3p	hsa-miR-93-5p
RNF125	0.0382844	0.154373	0.172727	2	hsa-miR-103a-3p	hsa-miR-15b-5p
SIK1	0.0382844	0.154373	0.172727	2	hsa-miR-15b-5p	hsa-miR-93-5p
SPATS2L	0.0382844	0.154373	0.172727	2	hsa-miR-103a-3p	hsa-miR-30b-5p
STX6	0.0382844	0.154373	0.172727	2	hsa-miR-30b-5p	hsa-miR-93-5p
TMEM245	0.0382844	0.154373	0.172727	2	hsa-miR-30b-5p	hsa-miR-93-5p
U2SURP	0.0382844	0.154373	0.172727	2	hsa-miR-15b-5p	hsa-miR-93-5p
UBE2Q1	0.0382844	0.154373	0.172727	2	hsa-miR-103a-3p	hsa-miR-15b-5p
WASL	0.0382844	0.154373	0.172727	2	hsa-miR-15b-5p	hsa-miR-30b-5p
ZBTB8A	0.0382844	0.154373	0.172727	2	hsa-miR-103a-3p	hsa-miR-93-5p
ZC3H12B	0.0382844	0.154373	0.172727	2	hsa-miR-103a-3p	hsa-miR-15b-5p
ZHX3	0.0382844	0.154373	0.172727	2	hsa-miR-103a-3p	hsa-miR-15b-5p
ZNF831	0.0382844	0.154373	0.172727	2	hsa-miR-15b-5p	hsa-miR-30b-5p
AGPAT3	0.0422658	0.165267	0.181818	2	hsa-miR-103a-3p	hsa-miR-15b-5p
ASH1L	0.0422658	0.165267	0.181818	2	hsa-miR-103a-3p	hsa-miR-15b-5p
CMTM4	0.0422658	0.165267	0.181818	2	hsa-miR-30b-5p	hsa-miR-93-5p
DCUN1D4	0.0422658	0.165267	0.181818	2	hsa-miR-103a-3p	hsa-miR-15b-5p
ENTPD7	0.0422658	0.165267	0.181818	2	hsa-miR-103a-3p	hsa-miR-15b-5p
FAM179B	0.0422658	0.165267	0.181818	2	hsa-miR-15b-5p	hsa-miR-30b-5p
MSL1	0.0422658	0.165267	0.181818	2	hsa-miR-15b-5p	hsa-miR-93-5p
NCOA3	0.0422658	0.165267	0.181818	2	hsa-miR-30b-5p	hsa-miR-93-5p
PAPD4	0.0422658	0.165267	0.181818	2	hsa-miR-15b-5p	hsa-miR-30b-5p
PLCB1	0.0422658	0.165267	0.181818	2	hsa-miR-103a-3p	hsa-miR-93-5p
RAPGEF4	0.0422658	0.165267	0.181818	2	hsa-miR-30b-5p	hsa-miR-93-5p
RBM12	0.0422658	0.165267	0.181818	2	hsa-miR-15b-5p	hsa-miR-30b-5p
RCAN1	0.0422658	0.165267	0.181818	2	hsa-miR-103a-3p	hsa-miR-30b-5p
SFMBT1	0.0422658	0.165267	0.181818	2	hsa-miR-30b-5p	hsa-miR-93-5p
SH3BP5	0.0422658	0.165267	0.181818	2	hsa-miR-103a-3p	hsa-miR-93-5p
SMAD7	0.0422658	0.165267	0.181818	2	hsa-miR-15b-5p	hsa-miR-93-5p
SOS1	0.0422658	0.165267	0.181818	2	hsa-miR-30b-5p	hsa-miR-93-5p
STC1	0.0422658	0.165267	0.181818	2	hsa-miR-30b-5p	hsa-miR-93-5p
TBL1X	0.0422658	0.165267	0.181818	2	hsa-miR-30b-5p	hsa-miR-93-5p
TET1	0.0422658	0.165267	0.181818	2	hsa-miR-30b-5p	hsa-miR-93-5p
TGFBR3	0.0422658	0.165267	0.181818	2	hsa-miR-103a-3p	hsa-miR-15b-5p
UBE2B	0.0422658	0.165267	0.181818	2	hsa-miR-15b-5p	hsa-miR-93-5p
UBR3	0.0422658	0.165267	0.181818	2	hsa-miR-103a-3p	hsa-miR-15b-5p
VAT1	0.0422658	0.165267	0.181818	2	hsa-miR-15b-5p	hsa-miR-30b-5p
WDFY3	0.0422658	0.165267	0.181818	2	hsa-miR-30b-5p	hsa-miR-93-5p
WNK1	0.0422658	0.165267	0.181818	2	hsa-miR-103a-3p	hsa-miR-93-5p
ABHD2	0.0507275	0.174312	0.2	2	hsa-miR-103a-3p	hsa-miR-93-5p
AC068987.1	0.0507275	0.174312	0.2	2	hsa-miR-103a-3p	hsa-miR-15b-5p
AMER1	0.0507275	0.174312	0.2	2	hsa-miR-15b-5p	hsa-miR-30b-5p
CACNA2D1	0.0507275	0.174312	0.2	2	hsa-miR-103a-3p	hsa-miR-15b-5p
CCDC50	0.0464148	0.174312	0.190909	2	hsa-miR-103a-3p	hsa-miR-93-5p
CCDC71L	0.0507275	0.174312	0.2	2	hsa-miR-30b-5p	hsa-miR-93-5p
CCNG2	0.0464148	0.174312	0.190909	2	hsa-miR-103a-3p	hsa-miR-93-5p
CDC27	0.0507275	0.174312	0.2	2	hsa-miR-103a-3p	hsa-miR-15b-5p
CTDSPL	0.0464148	0.174312	0.190909	2	hsa-miR-15b-5p	hsa-miR-93-5p
CYLD	0.0507275	0.174312	0.2	2	hsa-miR-15b-5p	hsa-miR-30b-5p
CYP26B1	0.0464148	0.174312	0.190909	2	hsa-miR-15b-5p	hsa-miR-93-5p
DCAF10	0.0464148	0.174312	0.190909	2	hsa-miR-103a-3p	hsa-miR-15b-5p
DNAJB4	0.0507275	0.174312	0.2	2	hsa-miR-103a-3p	hsa-miR-15b-5p
DRP2	0.0507275	0.174312	0.2	2	hsa-miR-15b-5p	hsa-miR-30b-5p
DSTYK	0.0464148	0.174312	0.190909	2	hsa-miR-30b-5p	hsa-miR-93-5p
ELAVL3	0.0464148	0.174312	0.190909	2	hsa-miR-103a-3p	hsa-miR-30b-5p
FAM73A	0.0464148	0.174312	0.190909	2	hsa-miR-103a-3p	hsa-miR-15b-5p
FAM73B	0.0464148	0.174312	0.190909	2	hsa-miR-15b-5p	hsa-miR-30b-5p
FGF2	0.0464148	0.174312	0.190909	2	hsa-miR-103a-3p	hsa-miR-15b-5p
FNIP2	0.0507275	0.174312	0.2	2	hsa-miR-15b-5p	hsa-miR-30b-5p
GLCE	0.0464148	0.174312	0.190909	2	hsa-miR-15b-5p	hsa-miR-30b-5p
GNAI3	0.0464148	0.174312	0.190909	2	hsa-miR-103a-3p	hsa-miR-15b-5p
HIAT1	0.0507275	0.174312	0.2	2	hsa-miR-30b-5p	hsa-miR-93-5p
IGF2R	0.0464148	0.174312	0.190909	2	hsa-miR-15b-5p	hsa-miR-30b-5p
IGSF3	0.0464148	0.174312	0.190909	2	hsa-miR-103a-3p	hsa-miR-30b-5p
JARID2	0.0507275	0.174312	0.2	2	hsa-miR-15b-5p	hsa-miR-30b-5p
KLF10	0.0464148	0.174312	0.190909	2	hsa-miR-30b-5p	hsa-miR-93-5p
MFAP3L	0.0507275	0.174312	0.2	2	hsa-miR-30b-5p	hsa-miR-93-5p
MFN1	0.0507275	0.174312	0.2	2	hsa-miR-103a-3p	hsa-miR-93-5p
MLLT6	0.0507275	0.174312	0.2	2	hsa-miR-15b-5p	hsa-miR-93-5p
N4BP1	0.0464148	0.174312	0.190909	2	hsa-miR-103a-3p	hsa-miR-15b-5p
NEURL1B	0.0507275	0.174312	0.2	2	hsa-miR-30b-5p	hsa-miR-93-5p
NR4A2	0.0464148	0.174312	0.190909	2	hsa-miR-30b-5p	hsa-miR-93-5p
NTNG1	0.0464148	0.174312	0.190909	2	hsa-miR-30b-5p	hsa-miR-93-5p
NUP37	0.0507275	0.174312	0.2	2	hsa-miR-103a-3p	hsa-miR-15b-5p
REST	0.0464148	0.174312	0.190909	2	hsa-miR-103a-3p	hsa-miR-93-5p
RPS6KA6	0.0507275	0.174312	0.2	2	hsa-miR-15b-5p	hsa-miR-93-5p
SIM1	0.0464148	0.174312	0.190909	2	hsa-miR-103a-3p	hsa-miR-30b-5p
SIX4	0.0464148	0.174312	0.190909	2	hsa-miR-103a-3p	hsa-miR-30b-5p
SNRK	0.0464148	0.174312	0.190909	2	hsa-miR-103a-3p	hsa-miR-15b-5p
SRI	0.0464148	0.174312	0.190909	2	hsa-miR-30b-5p	hsa-miR-93-5p
TFRC	0.0464148	0.174312	0.190909	2	hsa-miR-103a-3p	hsa-miR-15b-5p
TMED8	0.0464148	0.174312	0.190909	2	hsa-miR-15b-5p	hsa-miR-93-5p
TRABD2B	0.0464148	0.174312	0.190909	2	hsa-miR-103a-3p	hsa-miR-15b-5p
TTC9	0.0507275	0.174312	0.2	2	hsa-miR-103a-3p	hsa-miR-93-5p
UBFD1	0.0464148	0.174312	0.190909	2	hsa-miR-15b-5p	hsa-miR-93-5p
USP37	0.0507275	0.174312	0.2	2	hsa-miR-30b-5p	hsa-miR-93-5p
VAV3	0.0507275	0.174312	0.2	2	hsa-miR-103a-3p	hsa-miR-30b-5p
VTI1A	0.0507275	0.174312	0.2	2	hsa-miR-15b-5p	hsa-miR-93-5p
ZBTB41	0.0507275	0.174312	0.2	2	hsa-miR-30b-5p	hsa-miR-93-5p
ZFYVE26	0.0464148	0.174312	0.190909	2	hsa-miR-30b-5p	hsa-miR-93-5p
ZKSCAN1	0.0464148	0.174312	0.190909	2	hsa-miR-103a-3p	hsa-miR-15b-5p
ZNF697	0.0464148	0.174312	0.190909	2	hsa-miR-15b-5p	hsa-miR-93-5p
AK4	0.0551999	0.175471	0.209091	2	hsa-miR-15b-5p	hsa-miR-93-5p
APPL1	0.0551999	0.175471	0.209091	2	hsa-miR-103a-3p	hsa-miR-93-5p
ARL4C	0.0551999	0.175471	0.209091	2	hsa-miR-30b-5p	hsa-miR-93-5p
CERS6	0.0551999	0.175471	0.209091	2	hsa-miR-30b-5p	hsa-miR-93-5p
DIP2C	0.0551999	0.175471	0.209091	2	hsa-miR-30b-5p	hsa-miR-93-5p
E2F7	0.0551999	0.175471	0.209091	2	hsa-miR-15b-5p	hsa-miR-30b-5p
EEA1	0.0551999	0.175471	0.209091	2	hsa-miR-30b-5p	hsa-miR-93-5p
ELK3	0.0551999	0.175471	0.209091	2	hsa-miR-30b-5p	hsa-miR-93-5p
ITSN1	0.0551999	0.175471	0.209091	2	hsa-miR-103a-3p	hsa-miR-30b-5p
LRIG2	0.0551999	0.175471	0.209091	2	hsa-miR-103a-3p	hsa-miR-15b-5p
MYO5A	0.0551999	0.175471	0.209091	2	hsa-miR-15b-5p	hsa-miR-30b-5p
PHACTR2	0.0551999	0.175471	0.209091	2	hsa-miR-15b-5p	hsa-miR-30b-5p
PSME3	0.0551999	0.175471	0.209091	2	hsa-miR-15b-5p	hsa-miR-30b-5p
RAB22A	0.0551999	0.175471	0.209091	2	hsa-miR-30b-5p	hsa-miR-93-5p
RASA2	0.0551999	0.175471	0.209091	2	hsa-miR-30b-5p	hsa-miR-93-5p
SSH1	0.0551999	0.175471	0.209091	2	hsa-miR-30b-5p	hsa-miR-93-5p
TGIF2	0.0551999	0.175471	0.209091	2	hsa-miR-103a-3p	hsa-miR-15b-5p
TSC1	0.0551999	0.175471	0.209091	2	hsa-miR-15b-5p	hsa-miR-30b-5p
TTLL7	0.0551999	0.175471	0.209091	2	hsa-miR-103a-3p	hsa-miR-30b-5p
TULP4	0.0551999	0.175471	0.209091	2	hsa-miR-103a-3p	hsa-miR-30b-5p
XPR1	0.0551999	0.175471	0.209091	2	hsa-miR-15b-5p	hsa-miR-30b-5p
BCL9L	0.0598282	0.186812	0.218182	2	hsa-miR-103a-3p	hsa-miR-15b-5p
COPS2	0.0598282	0.186812	0.218182	2	hsa-miR-103a-3p	hsa-miR-15b-5p
CRKL	0.0598282	0.186812	0.218182	2	hsa-miR-15b-5p	hsa-miR-30b-5p
FGF7	0.0598282	0.186812	0.218182	2	hsa-miR-103a-3p	hsa-miR-15b-5p
FMNL3	0.0598282	0.186812	0.218182	2	hsa-miR-15b-5p	hsa-miR-93-5p
FNDC3A	0.0598282	0.186812	0.218182	2	hsa-miR-30b-5p	hsa-miR-93-5p
G3BP2	0.0598282	0.186812	0.218182	2	hsa-miR-103a-3p	hsa-miR-30b-5p
KIAA2018	0.0598282	0.186812	0.218182	2	hsa-miR-103a-3p	hsa-miR-93-5p
NRIP1	0.0598282	0.186812	0.218182	2	hsa-miR-103a-3p	hsa-miR-30b-5p
OGT	0.0598282	0.186812	0.218182	2	hsa-miR-103a-3p	hsa-miR-15b-5p
PAFAH1B1	0.0598282	0.186812	0.218182	2	hsa-miR-15b-5p	hsa-miR-93-5p
PDIK1L	0.0598282	0.186812	0.218182	2	hsa-miR-103a-3p	hsa-miR-15b-5p
PHF6	0.0598282	0.186812	0.218182	2	hsa-miR-30b-5p	hsa-miR-93-5p
PRRX1	0.0598282	0.186812	0.218182	2	hsa-miR-30b-5p	hsa-miR-93-5p
PVRL1	0.0598282	0.186812	0.218182	2	hsa-miR-103a-3p	hsa-miR-15b-5p
SKI	0.0598282	0.186812	0.218182	2	hsa-miR-15b-5p	hsa-miR-93-5p
SLC35A3	0.0598282	0.186812	0.218182	2	hsa-miR-103a-3p	hsa-miR-30b-5p
SMIM14	0.0598282	0.186812	0.218182	2	hsa-miR-30b-5p	hsa-miR-93-5p
SMTNL2	0.0598282	0.186812	0.218182	2	hsa-miR-103a-3p	hsa-miR-93-5p
SNX18	0.0598282	0.186812	0.218182	2	hsa-miR-103a-3p	hsa-miR-30b-5p
UNKL	0.0598282	0.186812	0.218182	2	hsa-miR-30b-5p	hsa-miR-93-5p
AMMECR1	0.0695367	0.189734	0.236364	2	hsa-miR-103a-3p	hsa-miR-15b-5p
ANKRD17	0.0646084	0.189734	0.227273	2	hsa-miR-30b-5p	hsa-miR-93-5p
APP	0.0646084	0.189734	0.227273	2	hsa-miR-15b-5p	hsa-miR-93-5p
ARID4B	0.0646084	0.189734	0.227273	2	hsa-miR-30b-5p	hsa-miR-93-5p
ATAD2B	0.0695367	0.189734	0.236364	2	hsa-miR-103a-3p	hsa-miR-30b-5p
BAHD1	0.0646084	0.189734	0.227273	2	hsa-miR-30b-5p	hsa-miR-93-5p
C6orf62	0.0695367	0.189734	0.236364	2	hsa-miR-103a-3p	hsa-miR-93-5p
CAPRIN1	0.0646084	0.189734	0.227273	2	hsa-miR-15b-5p	hsa-miR-93-5p
CECR2	0.0646084	0.189734	0.227273	2	hsa-miR-103a-3p	hsa-miR-30b-5p
CHRM3	0.0646084	0.189734	0.227273	2	hsa-miR-15b-5p	hsa-miR-30b-5p
CLCN3	0.0695367	0.189734	0.236364	2	hsa-miR-15b-5p	hsa-miR-30b-5p
DESI1	0.0646084	0.189734	0.227273	2	hsa-miR-103a-3p	hsa-miR-15b-5p
DIAPH2	0.0646084	0.189734	0.227273	2	hsa-miR-103a-3p	hsa-miR-15b-5p
DICER1	0.0646084	0.189734	0.227273	2	hsa-miR-103a-3p	hsa-miR-15b-5p
ELL2	0.0646084	0.189734	0.227273	2	hsa-miR-15b-5p	hsa-miR-30b-5p
FBXW7	0.0695367	0.189734	0.236364	2	hsa-miR-103a-3p	hsa-miR-15b-5p
GALNT1	0.0695367	0.189734	0.236364	2	hsa-miR-15b-5p	hsa-miR-30b-5p
GID4	0.0646084	0.189734	0.227273	2	hsa-miR-30b-5p	hsa-miR-93-5p
IGF1R	0.0695367	0.189734	0.236364	2	hsa-miR-15b-5p	hsa-miR-30b-5p
IPMK	0.0695367	0.189734	0.236364	2	hsa-miR-30b-5p	hsa-miR-93-5p
LHX1	0.0646084	0.189734	0.227273	2	hsa-miR-15b-5p	hsa-miR-30b-5p
LIN28B	0.0646084	0.189734	0.227273	2	hsa-miR-15b-5p	hsa-miR-30b-5p
LYSMD3	0.0646084	0.189734	0.227273	2	hsa-miR-30b-5p	hsa-miR-93-5p
MAP3K9	0.0646084	0.189734	0.227273	2	hsa-miR-15b-5p	hsa-miR-93-5p
MAP7	0.0646084	0.189734	0.227273	2	hsa-miR-15b-5p	hsa-miR-93-5p
2021-03-03	0.0646084	0.189734	0.227273	2	hsa-miR-103a-3p	hsa-miR-30b-5p
2021-03-06	0.0646084	0.189734	0.227273	2	hsa-miR-30b-5p	hsa-miR-93-5p
MECP2	0.0646084	0.189734	0.227273	2	hsa-miR-30b-5p	hsa-miR-93-5p
NEDD4L	0.0695367	0.189734	0.236364	2	hsa-miR-30b-5p	hsa-miR-93-5p
NR4A3	0.0695367	0.189734	0.236364	2	hsa-miR-103a-3p	hsa-miR-93-5p
PCDHA1	0.0646084	0.189734	0.227273	2	hsa-miR-15b-5p	hsa-miR-93-5p
PCDHA10	0.0646084	0.189734	0.227273	2	hsa-miR-15b-5p	hsa-miR-93-5p
PCDHA11	0.0646084	0.189734	0.227273	2	hsa-miR-15b-5p	hsa-miR-93-5p
PCDHA12	0.0646084	0.189734	0.227273	2	hsa-miR-15b-5p	hsa-miR-93-5p
PCDHA13	0.0646084	0.189734	0.227273	2	hsa-miR-15b-5p	hsa-miR-93-5p
PCDHA2	0.0646084	0.189734	0.227273	2	hsa-miR-15b-5p	hsa-miR-93-5p
PCDHA3	0.0646084	0.189734	0.227273	2	hsa-miR-15b-5p	hsa-miR-93-5p
PCDHA4	0.0646084	0.189734	0.227273	2	hsa-miR-15b-5p	hsa-miR-93-5p
PCDHA5	0.0646084	0.189734	0.227273	2	hsa-miR-15b-5p	hsa-miR-93-5p
PCDHA6	0.0646084	0.189734	0.227273	2	hsa-miR-15b-5p	hsa-miR-93-5p
PCDHA7	0.0646084	0.189734	0.227273	2	hsa-miR-15b-5p	hsa-miR-93-5p
PCDHA8	0.0646084	0.189734	0.227273	2	hsa-miR-15b-5p	hsa-miR-93-5p
PCDHA9	0.0646084	0.189734	0.227273	2	hsa-miR-15b-5p	hsa-miR-93-5p
PCDHAC1	0.0646084	0.189734	0.227273	2	hsa-miR-15b-5p	hsa-miR-93-5p
PCDHAC2	0.0646084	0.189734	0.227273	2	hsa-miR-15b-5p	hsa-miR-93-5p
PEX5L	0.0646084	0.189734	0.227273	2	hsa-miR-30b-5p	hsa-miR-93-5p
PFN2	0.0646084	0.189734	0.227273	2	hsa-miR-30b-5p	hsa-miR-93-5p
PTGFRN	0.0646084	0.189734	0.227273	2	hsa-miR-30b-5p	hsa-miR-93-5p
PTPRJ	0.0646084	0.189734	0.227273	2	hsa-miR-15b-5p	hsa-miR-93-5p
RAB11FIP1	0.0695367	0.189734	0.236364	2	hsa-miR-15b-5p	hsa-miR-93-5p
RIMS3	0.0695367	0.189734	0.236364	2	hsa-miR-103a-3p	hsa-miR-15b-5p
RPP14	0.0695367	0.189734	0.236364	2	hsa-miR-15b-5p	hsa-miR-93-5p
2021-09-07	0.0695367	0.189734	0.236364	2	hsa-miR-30b-5p	hsa-miR-93-5p
SLITRK3	0.0695367	0.189734	0.236364	2	hsa-miR-103a-3p	hsa-miR-93-5p
SMAD5	0.0646084	0.189734	0.227273	2	hsa-miR-15b-5p	hsa-miR-93-5p
SSX2IP	0.0646084	0.189734	0.227273	2	hsa-miR-30b-5p	hsa-miR-93-5p
TMEM135	0.0695367	0.189734	0.236364	2	hsa-miR-15b-5p	hsa-miR-30b-5p
TNRC6A	0.0646084	0.189734	0.227273	2	hsa-miR-30b-5p	hsa-miR-93-5p
UBE2R2	0.0646084	0.189734	0.227273	2	hsa-miR-103a-3p	hsa-miR-30b-5p
USP6NL	0.0646084	0.189734	0.227273	2	hsa-miR-103a-3p	hsa-miR-15b-5p
VCAN	0.0695367	0.189734	0.236364	2	hsa-miR-103a-3p	hsa-miR-30b-5p
YPEL2	0.0646084	0.189734	0.227273	2	hsa-miR-30b-5p	hsa-miR-93-5p
ZBTB43	0.0695367	0.189734	0.236364	2	hsa-miR-15b-5p	hsa-miR-93-5p
ATG14	0.0746093	0.196808	0.245455	2	hsa-miR-15b-5p	hsa-miR-93-5p
BCL2	0.0746093	0.196808	0.245455	2	hsa-miR-15b-5p	hsa-miR-30b-5p
CHD1	0.0746093	0.196808	0.245455	2	hsa-miR-103a-3p	hsa-miR-30b-5p
ESR1	0.0746093	0.196808	0.245455	2	hsa-miR-103a-3p	hsa-miR-93-5p
EXOC5	0.0746093	0.196808	0.245455	2	hsa-miR-103a-3p	hsa-miR-15b-5p
FRMD4A	0.0746093	0.196808	0.245455	2	hsa-miR-30b-5p	hsa-miR-93-5p
LPGAT1	0.0746093	0.196808	0.245455	2	hsa-miR-30b-5p	hsa-miR-93-5p
PARD6B	0.0746093	0.196808	0.245455	2	hsa-miR-15b-5p	hsa-miR-93-5p
PDS5A	0.0746093	0.196808	0.245455	2	hsa-miR-103a-3p	hsa-miR-93-5p
SEMA6D	0.0746093	0.196808	0.245455	2	hsa-miR-15b-5p	hsa-miR-30b-5p
SLC22A23	0.0746093	0.196808	0.245455	2	hsa-miR-30b-5p	hsa-miR-93-5p
ZNF532	0.0746093	0.196808	0.245455	2	hsa-miR-15b-5p	hsa-miR-93-5p
ASXL3	0.0798224	0.206327	0.254545	2	hsa-miR-30b-5p	hsa-miR-93-5p
BHLHE41	0.0798224	0.206327	0.254545	2	hsa-miR-15b-5p	hsa-miR-93-5p
CASK	0.0851722	0.206327	0.263636	2	hsa-miR-103a-3p	hsa-miR-15b-5p
CYB561D1	0.0798224	0.206327	0.254545	2	hsa-miR-15b-5p	hsa-miR-93-5p
DCUN1D5	0.0798224	0.206327	0.254545	2	hsa-miR-103a-3p	hsa-miR-15b-5p
EN2	0.0798224	0.206327	0.254545	2	hsa-miR-103a-3p	hsa-miR-15b-5p
ETV3	0.0851722	0.206327	0.263636	2	hsa-miR-103a-3p	hsa-miR-15b-5p
EVI5	0.0851722	0.206327	0.263636	2	hsa-miR-15b-5p	hsa-miR-30b-5p
FAM117B	0.0798224	0.206327	0.254545	2	hsa-miR-103a-3p	hsa-miR-93-5p
FAM46C	0.0851722	0.206327	0.263636	2	hsa-miR-30b-5p	hsa-miR-93-5p
GNA13	0.0851722	0.206327	0.263636	2	hsa-miR-15b-5p	hsa-miR-30b-5p
GPCPD1	0.0851722	0.206327	0.263636	2	hsa-miR-103a-3p	hsa-miR-30b-5p
HAS2	0.0851722	0.206327	0.263636	2	hsa-miR-15b-5p	hsa-miR-93-5p
KLHL18	0.0851722	0.206327	0.263636	2	hsa-miR-103a-3p	hsa-miR-15b-5p
KLHL28	0.0798224	0.206327	0.254545	2	hsa-miR-30b-5p	hsa-miR-93-5p
MKL2	0.0851722	0.206327	0.263636	2	hsa-miR-30b-5p	hsa-miR-93-5p
NAA15	0.0851722	0.206327	0.263636	2	hsa-miR-103a-3p	hsa-miR-15b-5p
PBX3	0.0798224	0.206327	0.254545	2	hsa-miR-15b-5p	hsa-miR-93-5p
PEAK1	0.0798224	0.206327	0.254545	2	hsa-miR-30b-5p	hsa-miR-93-5p
PHLPP2	0.0851722	0.206327	0.263636	2	hsa-miR-15b-5p	hsa-miR-93-5p
PLXNA2	0.0798224	0.206327	0.254545	2	hsa-miR-15b-5p	hsa-miR-30b-5p
PPM1A	0.0798224	0.206327	0.254545	2	hsa-miR-15b-5p	hsa-miR-93-5p
PRKG1	0.0851722	0.206327	0.263636	2	hsa-miR-103a-3p	hsa-miR-15b-5p
RAD51L3-RFFL	0.0851722	0.206327	0.263636	2	hsa-miR-15b-5p	hsa-miR-30b-5p
RFFL	0.0851722	0.206327	0.263636	2	hsa-miR-15b-5p	hsa-miR-30b-5p
RNF24	0.0851722	0.206327	0.263636	2	hsa-miR-103a-3p	hsa-miR-15b-5p
SATB2	0.0851722	0.206327	0.263636	2	hsa-miR-103a-3p	hsa-miR-30b-5p
SCAI	0.0851722	0.206327	0.263636	2	hsa-miR-103a-3p	hsa-miR-15b-5p
SMURF1	0.0798224	0.206327	0.254545	2	hsa-miR-15b-5p	hsa-miR-93-5p
ST8SIA4	0.0798224	0.206327	0.254545	2	hsa-miR-103a-3p	hsa-miR-30b-5p
TBC1D15	0.0798224	0.206327	0.254545	2	hsa-miR-30b-5p	hsa-miR-93-5p
USP31	0.0798224	0.206327	0.254545	2	hsa-miR-15b-5p	hsa-miR-93-5p
ZFPM2	0.0798224	0.206327	0.254545	2	hsa-miR-103a-3p	hsa-miR-93-5p
ZNF654	0.0798224	0.206327	0.254545	2	hsa-miR-103a-3p	hsa-miR-15b-5p
CSNK1G1	0.0906552	0.210479	0.272727	2	hsa-miR-30b-5p	hsa-miR-93-5p
DENND5B	0.0906552	0.210479	0.272727	2	hsa-miR-30b-5p	hsa-miR-93-5p
FZD3	0.0906552	0.210479	0.272727	2	hsa-miR-30b-5p	hsa-miR-93-5p
IRS1	0.0906552	0.210479	0.272727	2	hsa-miR-15b-5p	hsa-miR-30b-5p
MYT1L	0.0906552	0.210479	0.272727	2	hsa-miR-15b-5p	hsa-miR-93-5p
RCOR1	0.0906552	0.210479	0.272727	2	hsa-miR-30b-5p	hsa-miR-93-5p
SLAIN2	0.0906552	0.210479	0.272727	2	hsa-miR-103a-3p	hsa-miR-93-5p
YAF2	0.0906552	0.210479	0.272727	2	hsa-miR-103a-3p	hsa-miR-30b-5p
BAZ2A	0.102005	0.219466	0.290909	2	hsa-miR-103a-3p	hsa-miR-15b-5p
BCL2L11	0.102005	0.219466	0.290909	2	hsa-miR-30b-5p	hsa-miR-93-5p
BTBD7	0.0962674	0.219466	0.281818	2	hsa-miR-30b-5p	hsa-miR-93-5p
CDK8	0.102005	0.219466	0.290909	2	hsa-miR-103a-3p	hsa-miR-15b-5p
EPC2	0.0962674	0.219466	0.281818	2	hsa-miR-103a-3p	hsa-miR-30b-5p
EPHA7	0.0962674	0.219466	0.281818	2	hsa-miR-15b-5p	hsa-miR-93-5p
ETNK1	0.102005	0.219466	0.290909	2	hsa-miR-103a-3p	hsa-miR-15b-5p
ETV1	0.0962674	0.219466	0.281818	2	hsa-miR-15b-5p	hsa-miR-93-5p
FAM168B	0.102005	0.219466	0.290909	2	hsa-miR-103a-3p	hsa-miR-30b-5p
FAT3	0.102005	0.219466	0.290909	2	hsa-miR-15b-5p	hsa-miR-93-5p
GNAQ	0.102005	0.219466	0.290909	2	hsa-miR-15b-5p	hsa-miR-30b-5p
KIAA1549	0.102005	0.219466	0.290909	2	hsa-miR-15b-5p	hsa-miR-30b-5p
LHX9	0.0962674	0.219466	0.281818	2	hsa-miR-30b-5p	hsa-miR-93-5p
NUCKS1	0.102005	0.219466	0.290909	2	hsa-miR-15b-5p	hsa-miR-30b-5p
ONECUT3	0.102005	0.219466	0.290909	2	hsa-miR-30b-5p	hsa-miR-93-5p
PLCXD3	0.102005	0.219466	0.290909	2	hsa-miR-30b-5p	hsa-miR-93-5p
RASSF8	0.102005	0.219466	0.290909	2	hsa-miR-103a-3p	hsa-miR-15b-5p
RNF152	0.0962674	0.219466	0.281818	2	hsa-miR-103a-3p	hsa-miR-15b-5p
RSBN1	0.102005	0.219466	0.290909	2	hsa-miR-15b-5p	hsa-miR-93-5p
SEMA3A	0.0962674	0.219466	0.281818	2	hsa-miR-15b-5p	hsa-miR-30b-5p
SNX30	0.0962674	0.219466	0.281818	2	hsa-miR-103a-3p	hsa-miR-30b-5p
SREK1	0.0962674	0.219466	0.281818	2	hsa-miR-103a-3p	hsa-miR-15b-5p
SRGAP3	0.102005	0.219466	0.290909	2	hsa-miR-30b-5p	hsa-miR-93-5p
TNRC6C	0.102005	0.219466	0.290909	2	hsa-miR-30b-5p	hsa-miR-93-5p
WEE1	0.0962674	0.219466	0.281818	2	hsa-miR-15b-5p	hsa-miR-93-5p
XPO4	0.0962674	0.219466	0.281818	2	hsa-miR-103a-3p	hsa-miR-15b-5p
YTHDF3	0.102005	0.219466	0.290909	2	hsa-miR-30b-5p	hsa-miR-93-5p
ZBTB18	0.102005	0.219466	0.290909	2	hsa-miR-30b-5p	hsa-miR-93-5p
ZNRF3	0.102005	0.219466	0.290909	2	hsa-miR-103a-3p	hsa-miR-15b-5p
DCBLD2	0.107865	0.223399	0.3	2	hsa-miR-103a-3p	hsa-miR-93-5p
FAM83F	0.107865	0.223399	0.3	2	hsa-miR-30b-5p	hsa-miR-93-5p
HNRNPA1	0.107865	0.223399	0.3	2	hsa-miR-15b-5p	hsa-miR-30b-5p
KRAS	0.107865	0.223399	0.3	2	hsa-miR-15b-5p	hsa-miR-30b-5p
LRP6	0.107865	0.223399	0.3	2	hsa-miR-15b-5p	hsa-miR-30b-5p
MAP3K1	0.107865	0.223399	0.3	2	hsa-miR-30b-5p	hsa-miR-93-5p
NACC2	0.107865	0.223399	0.3	2	hsa-miR-30b-5p	hsa-miR-93-5p
SAMD4A	0.107865	0.223399	0.3	2	hsa-miR-15b-5p	hsa-miR-30b-5p
SOCS7	0.107865	0.223399	0.3	2	hsa-miR-103a-3p	hsa-miR-93-5p
ZC3H12C	0.107865	0.223399	0.3	2	hsa-miR-103a-3p	hsa-miR-93-5p
AKIRIN1	0.119938	0.229943	0.318182	2	hsa-miR-15b-5p	hsa-miR-30b-5p
BRWD1	0.119938	0.229943	0.318182	2	hsa-miR-30b-5p	hsa-miR-93-5p
CCNJ	0.113844	0.229943	0.309091	2	hsa-miR-103a-3p	hsa-miR-93-5p
CRK	0.113844	0.229943	0.309091	2	hsa-miR-15b-5p	hsa-miR-93-5p
ELMSAN1	0.119938	0.229943	0.318182	2	hsa-miR-15b-5p	hsa-miR-30b-5p
EPC1	0.113844	0.229943	0.309091	2	hsa-miR-15b-5p	hsa-miR-30b-5p
HSPA4L	0.119938	0.229943	0.318182	2	hsa-miR-15b-5p	hsa-miR-30b-5p
INO80D	0.119938	0.229943	0.318182	2	hsa-miR-30b-5p	hsa-miR-93-5p
PHF15	0.113844	0.229943	0.309091	2	hsa-miR-103a-3p	hsa-miR-15b-5p
PLAGL2	0.113844	0.229943	0.309091	2	hsa-miR-30b-5p	hsa-miR-93-5p
RAP2B	0.113844	0.229943	0.309091	2	hsa-miR-103a-3p	hsa-miR-30b-5p
SAMD8	0.119938	0.229943	0.318182	2	hsa-miR-30b-5p	hsa-miR-93-5p
SBNO1	0.113844	0.229943	0.309091	2	hsa-miR-103a-3p	hsa-miR-15b-5p
TMEM170B	0.119938	0.229943	0.318182	2	hsa-miR-15b-5p	hsa-miR-30b-5p
UBE2K	0.119938	0.229943	0.318182	2	hsa-miR-15b-5p	hsa-miR-30b-5p
ZADH2	0.113844	0.229943	0.309091	2	hsa-miR-15b-5p	hsa-miR-93-5p
ZNRF2	0.113844	0.229943	0.309091	2	hsa-miR-103a-3p	hsa-miR-15b-5p
BBX	0.126142	0.236365	0.327273	2	hsa-miR-30b-5p	hsa-miR-93-5p
CACNA1C	0.126142	0.236365	0.327273	2	hsa-miR-103a-3p	hsa-miR-30b-5p
CACUL1	0.126142	0.236365	0.327273	2	hsa-miR-15b-5p	hsa-miR-93-5p
NFIC	0.126142	0.236365	0.327273	2	hsa-miR-15b-5p	hsa-miR-93-5p
PAK3	0.126142	0.236365	0.327273	2	hsa-miR-103a-3p	hsa-miR-93-5p
PTCHD1	0.126142	0.236365	0.327273	2	hsa-miR-30b-5p	hsa-miR-93-5p
RNF38	0.126142	0.236365	0.327273	2	hsa-miR-103a-3p	hsa-miR-93-5p
SLC4A4	0.126142	0.236365	0.327273	2	hsa-miR-15b-5p	hsa-miR-93-5p
THRA	0.126142	0.236365	0.327273	2	hsa-miR-103a-3p	hsa-miR-93-5p
CADM2	0.132455	0.24394	0.336364	2	hsa-miR-30b-5p	hsa-miR-93-5p
CLCN5	0.138873	0.24394	0.345455	2	hsa-miR-103a-3p	hsa-miR-15b-5p
CPEB2	0.138873	0.24394	0.345455	2	hsa-miR-15b-5p	hsa-miR-30b-5p
DYNLL2	0.132455	0.24394	0.336364	2	hsa-miR-103a-3p	hsa-miR-15b-5p
EIF4E	0.132455	0.24394	0.336364	2	hsa-miR-15b-5p	hsa-miR-93-5p
GABRB1	0.138873	0.24394	0.345455	2	hsa-miR-103a-3p	hsa-miR-30b-5p
GRIN2A	0.138873	0.24394	0.345455	2	hsa-miR-103a-3p	hsa-miR-30b-5p
HOOK3	0.132455	0.24394	0.336364	2	hsa-miR-30b-5p	hsa-miR-93-5p
JAKMIP2	0.138873	0.24394	0.345455	2	hsa-miR-103a-3p	hsa-miR-30b-5p
KCNK10	0.132455	0.24394	0.336364	2	hsa-miR-15b-5p	hsa-miR-93-5p
MED12L	0.132455	0.24394	0.336364	2	hsa-miR-30b-5p	hsa-miR-93-5p
MEF2D	0.132455	0.24394	0.336364	2	hsa-miR-103a-3p	hsa-miR-30b-5p
MIER3	0.132455	0.24394	0.336364	2	hsa-miR-30b-5p	hsa-miR-93-5p
PANK3	0.138873	0.24394	0.345455	2	hsa-miR-30b-5p	hsa-miR-93-5p
PDE3A	0.138873	0.24394	0.345455	2	hsa-miR-103a-3p	hsa-miR-30b-5p
SETD7	0.138873	0.24394	0.345455	2	hsa-miR-30b-5p	hsa-miR-93-5p
ZBTB16	0.132455	0.24394	0.336364	2	hsa-miR-103a-3p	hsa-miR-15b-5p
AKT3	0.145391	0.254582	0.354545	2	hsa-miR-15b-5p	hsa-miR-93-5p
FXR1	0.145391	0.254582	0.354545	2	hsa-miR-30b-5p	hsa-miR-93-5p
KLHL15	0.145391	0.254582	0.354545	2	hsa-miR-15b-5p	hsa-miR-93-5p
RBMS1	0.145391	0.254582	0.354545	2	hsa-miR-15b-5p	hsa-miR-93-5p
RSF1	0.145391	0.254582	0.354545	2	hsa-miR-15b-5p	hsa-miR-30b-5p
SOX4	0.145391	0.254582	0.354545	2	hsa-miR-30b-5p	hsa-miR-93-5p
USP15	0.145391	0.254582	0.354545	2	hsa-miR-15b-5p	hsa-miR-30b-5p
BACH2	0.152007	0.255138	0.363636	2	hsa-miR-103a-3p	hsa-miR-15b-5p
HIC2	0.152007	0.255138	0.363636	2	hsa-miR-103a-3p	hsa-miR-30b-5p
PTPRD	0.152007	0.255138	0.363636	2	hsa-miR-15b-5p	hsa-miR-93-5p
CHD7	0.158717	0.260715	0.372727	2	hsa-miR-15b-5p	hsa-miR-30b-5p
FBXO28	0.158717	0.260715	0.372727	2	hsa-miR-30b-5p	hsa-miR-93-5p
G3BP1	0.158717	0.260715	0.372727	2	hsa-miR-30b-5p	hsa-miR-93-5p
IPO7	0.158717	0.260715	0.372727	2	hsa-miR-15b-5p	hsa-miR-93-5p
KPNA1	0.158717	0.260715	0.372727	2	hsa-miR-103a-3p	hsa-miR-15b-5p
RFX3	0.158717	0.260715	0.372727	2	hsa-miR-15b-5p	hsa-miR-30b-5p
TENM1	0.158717	0.260715	0.372727	2	hsa-miR-30b-5p	hsa-miR-93-5p
BMPR2	0.165518	0.264128	0.381818	2	hsa-miR-30b-5p	hsa-miR-93-5p
GXYLT1	0.165518	0.264128	0.381818	2	hsa-miR-30b-5p	hsa-miR-93-5p
SNTB2	0.165518	0.264128	0.381818	2	hsa-miR-30b-5p	hsa-miR-93-5p
THRB	0.165518	0.264128	0.381818	2	hsa-miR-103a-3p	hsa-miR-93-5p
XKR4	0.165518	0.264128	0.381818	2	hsa-miR-15b-5p	hsa-miR-93-5p
CCND2	0.172407	0.265425	0.390909	2	hsa-miR-15b-5p	hsa-miR-93-5p
DCUN1D1	0.172407	0.265425	0.390909	2	hsa-miR-15b-5p	hsa-miR-30b-5p
GATAD2B	0.172407	0.265425	0.390909	2	hsa-miR-103a-3p	hsa-miR-93-5p
HCN1	0.172407	0.265425	0.390909	2	hsa-miR-15b-5p	hsa-miR-30b-5p
RASAL2	0.172407	0.265425	0.390909	2	hsa-miR-103a-3p	hsa-miR-30b-5p
SATB1	0.172407	0.265425	0.390909	2	hsa-miR-30b-5p	hsa-miR-93-5p
SIK2	0.172407	0.265425	0.390909	2	hsa-miR-103a-3p	hsa-miR-93-5p
TRPS1	0.172407	0.265425	0.390909	2	hsa-miR-30b-5p	hsa-miR-93-5p
ZFHX3	0.172407	0.265425	0.390909	2	hsa-miR-15b-5p	hsa-miR-30b-5p
ZNF148	0.172407	0.265425	0.390909	2	hsa-miR-30b-5p	hsa-miR-93-5p
ESRRG	0.179379	0.273277	0.4	2	hsa-miR-15b-5p	hsa-miR-30b-5p
MBNL1	0.186434	0.273277	0.409091	2	hsa-miR-103a-3p	hsa-miR-30b-5p
MSI2	0.179379	0.273277	0.4	2	hsa-miR-103a-3p	hsa-miR-30b-5p
PLXNC1	0.179379	0.273277	0.4	2	hsa-miR-15b-5p	hsa-miR-30b-5p
SPRY3	0.186434	0.273277	0.409091	2	hsa-miR-103a-3p	hsa-miR-15b-5p
ZBTB7A	0.179379	0.273277	0.4	2	hsa-miR-30b-5p	hsa-miR-93-5p
ANKFY1	0.193565	0.282937	0.418182	2	hsa-miR-103a-3p	hsa-miR-93-5p
BAZ2B	0.193565	0.282937	0.418182	2	hsa-miR-103a-3p	hsa-miR-30b-5p
FOSL2	0.193565	0.282937	0.418182	2	hsa-miR-15b-5p	hsa-miR-30b-5p
TGFBR2	0.193565	0.282937	0.418182	2	hsa-miR-103a-3p	hsa-miR-93-5p
ELAVL2	0.200772	0.284872	0.427273	2	hsa-miR-30b-5p	hsa-miR-93-5p
TEAD1	0.200772	0.284872	0.427273	2	hsa-miR-15b-5p	hsa-miR-30b-5p
FIGN	0.20805	0.292949	0.436364	2	hsa-miR-30b-5p	hsa-miR-93-5p
CFL2	0.215397	0.295214	0.445455	2	hsa-miR-30b-5p	hsa-miR-93-5p
ENAH	0.215397	0.295214	0.445455	2	hsa-miR-15b-5p	hsa-miR-30b-5p
IL1RAPL1	0.215397	0.295214	0.445455	2	hsa-miR-15b-5p	hsa-miR-93-5p
KCNN3	0.215397	0.295214	0.445455	2	hsa-miR-103a-3p	hsa-miR-30b-5p
KLF12	0.222809	0.302199	0.454545	2	hsa-miR-30b-5p	hsa-miR-93-5p
MAP3K2	0.230283	0.304429	0.463636	2	hsa-miR-30b-5p	hsa-miR-93-5p
SPRED1	0.230283	0.304429	0.463636	2	hsa-miR-15b-5p	hsa-miR-93-5p
STOX2	0.230283	0.304429	0.463636	2	hsa-miR-15b-5p	hsa-miR-30b-5p
CADM1	0.237816	0.310805	0.472727	2	hsa-miR-15b-5p	hsa-miR-30b-5p
NOVA1	0.237816	0.310805	0.472727	2	hsa-miR-103a-3p	hsa-miR-30b-5p
PDE4D	0.237816	0.310805	0.472727	2	hsa-miR-103a-3p	hsa-miR-30b-5p
GTDC1	0.245406	0.314368	0.481818	2	hsa-miR-30b-5p	hsa-miR-93-5p
PPARGC1B	0.253049	0.321076	0.490909	2	hsa-miR-30b-5p	hsa-miR-93-5p
PTEN	0.253049	0.321076	0.490909	2	hsa-miR-103a-3p	hsa-miR-93-5p
LPP	0.260743	0.323985	0.5	2	hsa-miR-15b-5p	hsa-miR-30b-5p
SOX6	0.260743	0.323985	0.5	2	hsa-miR-103a-3p	hsa-miR-15b-5p
STRN	0.284096	0.342738	0.527273	2	hsa-miR-103a-3p	hsa-miR-15b-5p
ABI2	0.291963	0.346192	0.536364	2	hsa-miR-103a-3p	hsa-miR-15b-5p
ACVR2B	0.299865	0.355236	0.545455	2	hsa-miR-103a-3p	hsa-miR-15b-5p
BNC2	0.299865	0.355236	0.545455	2	hsa-miR-30b-5p	hsa-miR-93-5p
CREB1	0.299865	0.355236	0.545455	2	hsa-miR-30b-5p	hsa-miR-93-5p
ONECUT2	0.315768	0.36535	0.563636	2	hsa-miR-15b-5p	hsa-miR-30b-5p
RUNX1T1	0.315768	0.36535	0.563636	2	hsa-miR-103a-3p	hsa-miR-15b-5p
CTDSPL2	0.323763	0.370739	0.572727	2	hsa-miR-30b-5p	hsa-miR-93-5p
NFIA	0.323763	0.370739	0.572727	2	hsa-miR-103a-3p	hsa-miR-30b-5p
KLF7	0.364068	0.399649	0.618182	2	hsa-miR-103a-3p	hsa-miR-15b-5p
