# Supplementary material for: MicroRNA Signatures of the Developing Primate Fovea
Source: Front Cell Dev Biol. 2021 Apr 8;9:654385. doi: 10.3389/fcell.2021.654385 (PMC8060505; doi:10.3389/fcell.2021.654385)
Supplement: Supplementary file 12 [file Table_5.XLSX]

## Sheet: Sheet1
Gene Symbol	p-value	FDR	Odd ratio	Number of interactions	microRNA 1	microRNA 2	microRNA 3
DDX24	2.95516e-05	0.0346049	0.00480954	2	hsa-miR-505-5p	hsa-miR-423-5p
ATN1	0.00013247	0.0562678	0.00961908	2	hsa-miR-505-5p	hsa-miR-423-5p
TRIM28	0.000144153	0.0562678	0.0416827	3	hsa-miR-505-5p	hsa-miR-423-5p	hsa-miR-342-5p
PPIA	0.000268761	0.0786797	0.0513018	3	hsa-miR-423-5p	hsa-miR-342-5p	hsa-miR-323a-5p
BCLAF1	0.000398197	0.0932577	0.0163524	2	hsa-miR-423-5p	hsa-miR-342-5p
CDK15	0.000499901	0.097564	0.0182763	2	hsa-miR-423-5p	hsa-miR-323a-5p
RPL10	0.000612965	0.10254	0.0202001	2	hsa-miR-505-5p	hsa-miR-423-5p
EPN1	0.00109738	0.142781	0.0269334	2	hsa-miR-423-5p	hsa-miR-342-5p
GAPDH	0.00101978	0.142781	0.0259715	2	hsa-miR-423-5p	hsa-miR-342-5p
ACTG1	0.00736705	0.146696	0.0702193	2	hsa-miR-423-5p	hsa-miR-485-5p
BLOC1S3	0.0033589	0.146696	0.0471335	2	hsa-miR-485-5p	hsa-miR-323a-5p
C11orf84	0.00517827	0.146696	0.0586764	2	hsa-miR-323a-5p	hsa-miR-485-5p
CBX8	0.00586736	0.146696	0.062524	2	hsa-miR-505-5p	hsa-miR-423-5p
DDX39B	0.00534671	0.146696	0.0596383	2	hsa-miR-323a-5p	hsa-miR-342-5p
HSP90AB1	0.00756578	0.146696	0.0711812	2	hsa-miR-485-5p	hsa-miR-505-5p
KLHDC8A	0.00717081	0.146696	0.0692574	2	hsa-miR-342-5p	hsa-miR-485-5p
LMNB2	0.00605629	0.146696	0.148134	3	hsa-miR-423-5p	hsa-miR-342-5p	hsa-miR-485-5p
MDM4	0.00190404	0.146696	0.0993972	3	hsa-miR-485-5p	hsa-miR-342-5p	hsa-miR-423-5p
MTRF1L	0.006046	0.146696	0.063486	2	hsa-miR-323a-5p	hsa-miR-423-5p
NRXN3	0.00517827	0.146696	0.0586764	2	hsa-miR-505-5p	hsa-miR-485-5p
NUP35	0.00134682	0.146696	0.0298192	2	hsa-miR-505-5p	hsa-miR-485-5p
PABPC1	0.0033589	0.146696	0.0471335	2	hsa-miR-423-5p	hsa-miR-485-5p
PNMA8B	0.00392363	0.146696	0.0509811	2	hsa-miR-423-5p	hsa-miR-485-5p
RABAC1	0.00283644	0.146696	0.0432859	2	hsa-miR-423-5p	hsa-miR-485-5p
RPS6KA4	0.00756578	0.146696	0.0711812	2	hsa-miR-423-5p	hsa-miR-342-5p
SEC22C	0.00349613	0.146696	0.0480954	2	hsa-miR-342-5p	hsa-miR-423-5p
SLC2A5	0.003636	0.146696	0.0490573	2	hsa-miR-485-5p	hsa-miR-423-5p
URM1	0.00776699	0.146696	0.0721431	2	hsa-miR-423-5p	hsa-miR-485-5p
PHACTR4	0.00797068	0.148153	0.073105	2	hsa-miR-485-5p	hsa-miR-423-5p
ADM	0.00817684	0.149611	0.0740669	2	hsa-miR-485-5p	hsa-miR-342-5p
RBM4B	0.0096886	0.151271	0.0808003	2	hsa-miR-505-5p	hsa-miR-485-5p
RIF1	0.00946532	0.151271	0.0798384	2	hsa-miR-342-5p	hsa-miR-485-5p
RTL8C	0.0096886	0.151271	0.0808003	2	hsa-miR-423-5p	hsa-miR-485-5p
NT5DC3	0.0099143	0.152758	0.0817622	2	hsa-miR-505-5p	hsa-miR-485-5p
MLEC	0.0106059	0.161292	0.0846479	2	hsa-miR-485-5p	hsa-miR-323a-5p
ZNF609	0.0110789	0.162226	0.0865718	2	hsa-miR-323a-5p	hsa-miR-423-5p
SELENON	0.0118063	0.164585	0.0894575	2	hsa-miR-423-5p	hsa-miR-342-5p
APOL6	0.0214983	0.167134	0.122162	2	hsa-miR-485-5p	hsa-miR-342-5p
CDKN1A	0.0168055	0.167134	0.212261	3	hsa-miR-505-5p	hsa-miR-323a-5p	hsa-miR-485-5p
FBXL18	0.0221484	0.167134	0.124086	2	hsa-miR-485-5p	hsa-miR-342-5p
GLUL	0.0211764	0.167134	0.1212	2	hsa-miR-423-5p	hsa-miR-485-5p
KDM6B	0.0228072	0.167134	0.12601	2	hsa-miR-505-5p	hsa-miR-423-5p
LASP1	0.013586	0.167134	0.0961908	2	hsa-miR-505-5p	hsa-miR-423-5p
NAV1	0.0157592	0.167134	0.103886	2	hsa-miR-423-5p	hsa-miR-485-5p
NPR1	0.0186801	0.167134	0.113505	2	hsa-miR-485-5p	hsa-miR-342-5p
PDP2	0.0169006	0.167134	0.107734	2	hsa-miR-423-5p	hsa-miR-485-5p
SCAMP4	0.0231398	0.167134	0.126972	2	hsa-miR-342-5p	hsa-miR-505-5p
SHMT1	0.0128092	0.167134	0.0933051	2	hsa-miR-423-5p	hsa-miR-485-5p
SLC38A7	0.0171916	0.167134	0.108696	2	hsa-miR-323a-5p	hsa-miR-485-5p
SPRY4	0.0248347	0.167134	0.131781	2	hsa-miR-423-5p	hsa-miR-342-5p
TMBIM6	0.0146543	0.167134	0.100038	2	hsa-miR-423-5p	hsa-miR-485-5p
TMED10	0.0149271	0.167134	0.101	2	hsa-miR-342-5p	hsa-miR-485-5p
TMEM184B	0.013586	0.167134	0.0961908	2	hsa-miR-423-5p	hsa-miR-505-5p
TP53	0.0224768	0.167134	0.125048	2	hsa-miR-485-5p	hsa-miR-505-5p
TTLL12	0.0138496	0.167134	0.0971528	2	hsa-miR-323a-5p	hsa-miR-423-5p
WASF2	0.0174848	0.167134	0.109658	2	hsa-miR-423-5p	hsa-miR-505-5p
YWHAE	0.0202239	0.167134	0.118315	2	hsa-miR-423-5p	hsa-miR-323a-5p
ZNF805	0.018078	0.167134	0.111581	2	hsa-miR-485-5p	hsa-miR-423-5p
ARHGDIA	0.0265821	0.1697	0.136591	2	hsa-miR-423-5p	hsa-miR-485-5p
PRRC2B	0.0265821	0.1697	0.136591	2	hsa-miR-342-5p	hsa-miR-423-5p
CBX6	0.0336888	0.172098	0.154867	2	hsa-miR-423-5p	hsa-miR-342-5p
MLLT1	0.0360823	0.172098	0.160639	2	hsa-miR-505-5p	hsa-miR-342-5p
SF3B3	0.0344788	0.172098	0.156791	2	hsa-miR-423-5p	hsa-miR-323a-5p
HDGF	0.0571427	0.176532	0.205848	2	hsa-miR-342-5p	hsa-miR-423-5p
GDE1	0.0657014	0.177682	0.222201	2	hsa-miR-485-5p	hsa-miR-423-5p
CCND1	0.0763563	0.178412	0.241439	2	hsa-miR-323a-5p	hsa-miR-342-5p
GIGYF1	0.0763563	0.178412	0.241439	2	hsa-miR-323a-5p	hsa-miR-485-5p
NACC1	0.0881835	0.179193	0.261639	2	hsa-miR-423-5p	hsa-miR-485-5p
